# Supplementary material for: Elucidate biomarkers and the molecular pathways associated with genetic variants that contribute to the etiology of Parkinson’s disease
Source: Acta Neurol Belg. 2025 Sep 30;125(6):1621–41. doi: 10.1007/s13760-025-02897-7 (PMC12644238; doi:10.1007/s13760-025-02897-7)
Supplement: Supplementary file 1 — Supplementary Material 1 [file 13760_2025_2897_MOESM1_ESM.xlsx]

## Sheet: Table S1
Table S1. Genetic variations associated with Parkinson's disease (MONDO_0005180)
riskAllele	pValue	pValueAnnotation	riskFrequency	orValue	beta	change	ci	mappedGenes	traitName	efoTraits	bgTraits	accessionId	locations	pubmedId	author
rs302714-A	4e-06	-	NR	-	0.0698 unit increase	increase	[0.04-0.1]	RERE-AS1,RERE	Parkinson's disease	Parkinson disease	-	GCST010991	1:8426071	32201043	Smeland OB
rs28624974-T	8e-12	-	NR	-	0.1016 unit increase	increase	[0.072-0.131]	KLHL7	Parkinson's disease	Parkinson disease	-	GCST010991	7:23149317	32201043	Smeland OB
rs1293298-A	6e-11	-	NR	-	0.1103 unit increase	increase	[0.077-0.143]	CTSB	Parkinson's disease	Parkinson disease	-	GCST010991	8:11854934	32201043	Smeland OB
rs4653767-T	6e-08	-	NR	-	0.0846 unit increase	increase	[0.054-0.115]	ITPKB	Parkinson's disease	Parkinson disease	-	GCST010991	1:226728377	32201043	Smeland OB
rs10797576-T	2e-07	-	NR	-	0.1045 unit increase	increase	[0.065-0.144]	SIPA1L2	Parkinson's disease	Parkinson disease	-	GCST010991	1:232528865	32201043	Smeland OB
rs4921739-T	6e-06	-	NR	-	0.0813 unit decrease	decrease	[0.046-0.117]	ZDHHC2	Parkinson's disease	Parkinson disease	-	GCST010991	8:17172148	32201043	Smeland OB
rs13294100-T	3e-10	-	NR	-	0.0942 unit decrease	decrease	[0.065-0.124]	SH3GL2	Parkinson's disease	Parkinson disease	-	GCST010991	9:17579692	32201043	Smeland OB
rs2278973-T	3e-07	-	NR	-	0.1373 unit increase	increase	[0.085-0.19]	CACNA1B	Parkinson's disease	Parkinson disease	-	GCST010991	9:138121810	32201043	Smeland OB
rs10906923-A	3e-07	-	NR	-	0.0768 unit increase	increase	[0.047-0.106]	ITGA8	Parkinson's disease	Parkinson disease	-	GCST010991	10:15527599	32201043	Smeland OB
rs144814361-T	2e-12	-	NR	-	0.468 unit increase	increase	[0.34-0.6]	BAG3	Parkinson's disease	Parkinson disease	-	GCST010991	10:119651405	32201043	Smeland OB
rs3793947-A	5e-07	-	NR	-	0.0715 unit decrease	decrease	[0.044-0.099]	DLG2	Parkinson's disease	Parkinson disease	-	GCST010991	11:83833429	32201043	Smeland OB
rs140278703-T	2e-11	-	NR	-	0.1671 unit decrease	decrease	[0.12-0.22]	MCCC1	Parkinson's disease	Parkinson disease	-	GCST010991	3:183034255	32201043	Smeland OB
rs34884217-A	1e-11	-	NR	-	0.1915 unit increase	increase	[0.14-0.25]	TMEM175	Parkinson's disease	Parkinson disease	-	GCST010991	4:950422	32201043	Smeland OB
rs12651314-T	2e-11	-	NR	-	0.1179 unit decrease	decrease	[0.083-0.152]	CD38,PFDN1P2	Parkinson's disease	Parkinson disease	-	GCST010991	4:15751947	32201043	Smeland OB
rs138895122-T	6e-12	-	NR	-	0.6116 unit increase	increase	[0.44-0.79]	ASS1P14,SYT10	Parkinson's disease	Parkinson disease	-	GCST010991	12:33075690	32201043	Smeland OB
rs13107325-T	7e-08	-	NR	-	0.1495 unit decrease	decrease	[0.095-0.204]	SLC39A8	Parkinson's disease	Parkinson disease	-	GCST010991	4:102267552	32201043	Smeland OB
rs17483653-A	5e-07	-	NR	-	0.1043 unit increase	increase	[0.064-0.145]	CAMK2D	Parkinson's disease	Parkinson disease	-	GCST010991	4:113422713	32201043	Smeland OB
rs1867598-A	7e-10	-	NR	-	0.1444 unit decrease	decrease	[0.099-0.19]	ELOVL7	Parkinson's disease	Parkinson disease	-	GCST010991	5:60842132	32201043	Smeland OB
rs11060112-A	2e-10	-	NR	-	0.1102 unit increase	increase	[0.076-0.144]	CCDC62	Parkinson's disease	Parkinson disease	-	GCST010991	12:122807956	32201043	Smeland OB
rs11158026-T	1e-10	-	NR	-	0.0993 unit decrease	decrease	[0.069-0.129]	GCH1	Parkinson's disease	Parkinson disease	-	GCST010991	14:54882151	32201043	Smeland OB
rs8005172-T	6e-10	-	NR	-	0.086 unit increase	increase	[0.059-0.113]	GPR65	Parkinson's disease	Parkinson disease	-	GCST010991	14:88006268	32201043	Smeland OB
rs3889108-T	7e-09	-	NR	-	0.1322 unit decrease	decrease	[0.088-0.177]	RORA,LINC02349	Parkinson's disease	Parkinson disease	-	GCST010991	15:61712597	32201043	Smeland OB
rs1027647-A	2e-06	-	NR	-	0.0698 unit increase	increase	[0.041-0.099]	TPM1,LACTB	Parkinson's disease	Parkinson disease	-	GCST010991	15:63082626	32201043	Smeland OB
rs140820592-T	1e-08	-	NR	-	0.0859 unit decrease	decrease	[0.056-0.115]	STX1B	Parkinson's disease	Parkinson disease	-	GCST010991	16:31010559	32201043	Smeland OB
rs113564729-A	2e-11	-	NR	-	0.0994 unit increase	increase	[0.07-0.129]	KANSL1	Parkinson's disease	Parkinson disease	-	GCST010991	17:46101729	32201043	Smeland OB
rs148534175-T	1e-08	-	NR	-	0.1113 unit increase	increase	[0.073-0.149]	Y_RNA,MED13	Parkinson's disease	Parkinson disease	-	GCST010991	17:62120839	32201043	Smeland OB
rs12456492-A	2e-09	-	NR	-	0.0892 unit decrease	decrease	[0.06-0.118]	RIT2	Parkinson's disease	Parkinson disease	-	GCST010991	18:43093415	32201043	Smeland OB
rs8087969-T	5e-06	-	NR	-	0.0645 unit decrease	decrease	[0.037-0.092]	SRSF10P1,SMAD4	Parkinson's disease	Parkinson disease	-	GCST010991	18:51157219	32201043	Smeland OB
rs943437-A	2e-07	-	NR	-	0.1105 unit increase	increase	[0.069-0.152]	CCN6,LINC02527	Parkinson's disease	Parkinson disease	-	GCST010991	6:111921050	32201043	Smeland OB
rs34372695-T	4e-12	-	NR	-	0.3189 unit increase	increase	[0.23-0.41]	LAMTOR2,RAB25	Parkinson's disease	Parkinson disease	-	GCST010991	1:156060246	32201043	Smeland OB
rs4915466-T	1e-06	-	NR	-	0.0706 unit increase	increase	[0.042-0.099]	MROH3P	Parkinson's disease	Parkinson disease	-	GCST010991	1:200936379	32201043	Smeland OB
rs3805-T	4e-11	-	NR	-	0.132 unit decrease	decrease	[0.093-0.171]	NUCKS1	Parkinson's disease	Parkinson disease	-	GCST010991	1:205714227	32201043	Smeland OB
rs11203810-T	2e-08	-	NR	-	0.0895 unit decrease	decrease	[0.058-0.121]	MSR1,RN7SL474P	Parkinson's disease	Parkinson disease	-	GCST010991	8:16854852	32201043	Smeland OB
rs12467316-A	5e-07	-	NR	-	0.0753 unit increase	increase	[0.046-0.105]	IL1R2,LINC01127	Parkinson's disease	Parkinson disease	-	GCST010991	2:101988187	32201043	Smeland OB
rs6430538-T	1e-13	-	NR	-	0.1094 unit decrease	decrease	[0.081-0.138]	CCNT2-AS1	Parkinson's disease	Parkinson disease	-	GCST010991	2:134782397	32201043	Smeland OB
rs4667572-A	4e-13	-	NR	-	0.1377 unit increase	increase	[0.1-0.17]	RN7SL813P,STK39	Parkinson's disease	Parkinson disease	-	GCST010991	2:168299490	32201043	Smeland OB
rs113732002-A	3e-07	-	NR	-	0.1272 unit decrease	decrease	[0.079-0.176]	NGEF	Parkinson's disease	Parkinson disease	-	GCST010991	2:232982170	32201043	Smeland OB
rs13078687-A	9e-09	-	NR	-	0.1206 unit increase	increase	[0.079-0.162]	TBC1D5	Parkinson's disease	Parkinson disease	-	GCST010991	3:18181950	32201043	Smeland OB
rs55740225-T	3e-07	-	NR	-	0.0946 unit decrease	decrease	[0.058-0.131]	PARP9	Parkinson's disease	Parkinson disease	-	GCST010991	3:122549781	32201043	Smeland OB
rs181870458-A	2e-07	-	NR	-	0.4355 unit increase	increase	[0.27-0.6]	LARP7P4,RNA5SP144	Parkinson's disease	Parkinson disease	-	GCST010991	3:145333493	32201043	Smeland OB
rs2276765-A	2e-07	-	NR	-	0.0761 unit increase	increase	[0.047-0.105]	MED12L	Parkinson's disease	Parkinson disease	-	GCST010991	3:151413434	32201043	Smeland OB
rs1450522-A	6e-08	-	NR	-	0.0797 unit decrease	decrease	[0.051-0.109]	SPTSSB	Parkinson's disease	Parkinson disease	-	GCST010991	3:161359842	32201043	Smeland OB
rs3802920-T	7e-09	-	NR	-	0.1012 unit increase	increase	[0.067-0.135]	IGSF9B	Parkinson's disease	Parkinson disease	-	GCST010991	11:133917106	32201043	Smeland OB
rs77669894-A	4e-08	-	NR	-	0.3283 unit increase	increase	[0.21-0.45]	RESF1,BICD1-AS1	Parkinson's disease	Parkinson disease	-	GCST010991	12:32089513	32201043	Smeland OB
rs12643261-T	4e-11	-	NR	-	0.1585 unit decrease	decrease	[0.11-0.21]	FAM47E,FAM47E-STBD1	Parkinson's disease	Parkinson disease	-	GCST010991	4:76255695	32201043	Smeland OB
rs10516839-T	4e-17	-	NR	-	0.1382 unit decrease	decrease	[0.11-0.17]	GPRIN3,SNCA	Parkinson's disease	Parkinson disease	-	GCST010991	4:89587189	32201043	Smeland OB
rs28370664-A	7e-26	-	NR	-	0.4475 unit increase	increase	[0.36-0.53]	SLC2A13	Parkinson's disease	Parkinson disease	-	GCST010991	12:40019503	32201043	Smeland OB
rs144029582-A	4e-07	-	NR	-	0.3265 unit increase	increase	[0.2-0.45]	MTND1P24,LINC02400	Parkinson's disease	Parkinson disease	-	GCST010991	12:41754811	32201043	Smeland OB
rs6875262-T	3e-09	-	NR	-	0.1639 unit increase	increase	[0.11-0.22]	LINC02240,ZNF608	Parkinson's disease	Parkinson disease	-	GCST010991	5:124774580	32201043	Smeland OB
rs2647062-A	6e-12	-	NR	-	0.143 unit increase	increase	[0.1-0.18]	HLA-DRB1,HLA-DQA1	Parkinson's disease	Parkinson disease	-	GCST010991	6:32602640	32201043	Smeland OB
rs6060983-T	6e-07	-	NR	-	0.0767 unit increase	increase	[0.047-0.107]	MYLK2	Parkinson's disease	Parkinson disease	-	GCST010991	20:31833121	32201043	Smeland OB
rs11701722-T	5e-08	-	NR	-	0.083 unit decrease	decrease	[0.053-0.113]	DYRK1A	Parkinson's disease	Parkinson disease	-	GCST010991	21:37398228	32201043	Smeland OB
rs56379273-A	9e-08	-	NR	-	0.3655 unit increase	increase	[0.23-0.5]	TRPM2	Parkinson's disease	Parkinson disease	-	GCST010991	21:44406603	32201043	Smeland OB
rs1941184-C	4e-06	-	NR	-	2.28 years decrease	decrease	[NR]	DSG3	Parkinson's disease (age of onset)	age at onset,Parkinson disease	-	GCST000490	18:31458160	19772629	Latourelle JC
rs17565841-A	3e-06	-	NR	-	2.84 years decrease	decrease	[NR]	OCA2,GABRG3	Parkinson's disease (age of onset)	age at onset,Parkinson disease	-	GCST000490	15:27752101	19772629	Latourelle JC
rs10918270-A	8e-06	-	NR	-	2.26 years decrease	decrease	[NR]	ATF6	Parkinson's disease (age of onset)	age at onset,Parkinson disease	-	GCST000490	1:161945711	19772629	Latourelle JC
rs10767971-T	5e-07	-	NR	-	3.24 years increase	increase	[NR]	QSER1,PRRG4	Parkinson's disease (age of onset)	age at onset,Parkinson disease	-	GCST000490	11:32874118	19772629	Latourelle JC
rs7577851-T	9e-06	-	NR	-	6.85 years decrease	decrease	[NR]	AAK1	Parkinson's disease (age of onset)	age at onset,Parkinson disease	-	GCST000490	2:69496578	19772629	Latourelle JC
rs78926797-A	2e-06	-	0.6	-	0.3 unit decrease	decrease	[0.18-0.42]	TMC5	Parkinson's disease motor subtype (tremor dominant vs postural instability/gait difficulty)	Parkinson disease	-	GCST90000014	16:19491341	33987465	Alfradique-Dunham I
rs6932127-T	3e-06	-	0.89	-	0.46 unit decrease	decrease	[0.26-0.66]	RNF217-AS1,NKAIN2	Parkinson's disease motor subtype (tremor dominant vs postural instability/gait difficulty)	Parkinson disease	-	GCST90000014	6:124786353	33987465	Alfradique-Dunham I
rs55971529-A	4e-06	-	0.97	-	1.08 unit decrease	decrease	[0.63-1.53]	LINC01495,FANCF	Parkinson's disease motor subtype (tremor dominant vs postural instability/gait difficulty)	Parkinson disease	-	GCST90000014	11:22561522	33987465	Alfradique-Dunham I
rs988295487-C	5e-06	-	0.96	-	0.84 unit decrease	decrease	[0.49-1.19]	TPI1P1,RNU6-161P	Parkinson's disease motor subtype (tremor dominant vs postural instability/gait difficulty)	Parkinson disease	-	GCST90000014	1:76725240	33987465	Alfradique-Dunham I
rs13330839-A	7e-06	-	0.87	-	0.47 unit decrease	decrease	[0.27-0.67]	RN7SKP190,CDH13	Parkinson's disease motor subtype (tremor dominant vs postural instability/gait difficulty)	Parkinson disease	-	GCST90000014	16:82246021	33987465	Alfradique-Dunham I
rs116504637-T	1e-06	-	0.74	-	0.35 unit increase	increase	[0.21-0.49]	CYP4Z1	Parkinson's disease motor subtype (tremor dominant vs postural instability/gait difficulty)	Parkinson disease	-	GCST90000014	1:47092261	33987465	Alfradique-Dunham I
rs11949046-T	2e-06	-	0.89	-	0.54 unit increase	increase	[0.32-0.76]	RNU6-164P,GABRG2	Parkinson's disease motor subtype (tremor dominant vs postural instability/gait difficulty)	Parkinson disease	-	GCST90000014	5:162251793	33987465	Alfradique-Dunham I
rs5870994-C	1e-06	-	0.23	-	0.21 unit increase	increase	[0.13-0.29]	SNCAIP,ZNF474	Parkinson's disease progression (motor)	Parkinson disease,disease progression measurement	-	GCST011038	5:122193659	33111402	Tan MMX
rs7870456-T	2e-06	-	0.22	-	0.21 unit increase	increase	[0.13-0.29]	PTPRD	Parkinson's disease progression (motor)	Parkinson disease,disease progression measurement	-	GCST011038	9:8454921	33111402	Tan MMX
rs72767442-A	2e-06	-	0.41	-	0.18 unit decrease	decrease	[0.1-0.26]	MCTP2	Parkinson's disease progression (motor)	Parkinson disease,disease progression measurement	-	GCST011038	15:94320087	33111402	Tan MMX
rs6741991-G	3e-06	-	0.26	-	0.2 unit increase	increase	[0.12-0.28]	KLHL29	Parkinson's disease progression (motor)	Parkinson disease,disease progression measurement	-	GCST011038	2:23493673	33111402	Tan MMX
rs35950207-T	5e-06	-	0.31	-	0.18 unit decrease	decrease	[0.1-0.26]	AQP10,RNU6-121P	Parkinson's disease progression (motor)	Parkinson disease,disease progression measurement	-	GCST011038	1:154319482	33111402	Tan MMX
rs74709761-C	6e-06	-	NR	-	0.41 unit decrease	decrease	[0.23-0.59]	ANO2	Parkinson's disease progression (motor)	Parkinson disease,disease progression measurement	-	GCST011038	12:5829410	33111402	Tan MMX
rs4436579-T	7e-06	-	NR	-	0.18 unit increase	increase	[0.1-0.26]	CADM1,NXPE2	Parkinson's disease progression (motor)	Parkinson disease,disease progression measurement	-	GCST011038	11:114821560	33111402	Tan MMX
rs12813102-C	8e-06	-	0.04	-	0.43 unit increase	increase	[0.23-0.63]	GPR19	Parkinson's disease progression (motor)	Parkinson disease,disease progression measurement	-	GCST011038	12:12677103	33111402	Tan MMX
rs4128840-A	8e-06	-	0.41	-	0.17 unit decrease	decrease	[0.092-0.248]	THSD4	Parkinson's disease progression (motor)	Parkinson disease,disease progression measurement	-	GCST011038	15:71520619	33111402	Tan MMX
rs429358-C	3e-13	-	0.14	-	0.38 unit decrease	decrease	[0.28-0.48]	APOE	Parkinson's disease progression (cognitive)	Parkinson disease,disease progression measurement	-	GCST011037	19:44908684	33111402	Tan MMX
rs143371462-G	7e-07	-	0.02	-	0.64 unit decrease	decrease	[0.39-0.89]	SLCO1B3	Parkinson's disease progression (cognitive)	Parkinson disease,disease progression measurement	-	GCST011037	12:20812884	33111402	Tan MMX
rs113730632-G	2e-06	-	0.05	-	0.41 unit increase	increase	[0.23-0.59]	NR1D2	Parkinson's disease progression (cognitive)	Parkinson disease,disease progression measurement	-	GCST011037	3:23951314	33111402	Tan MMX
rs34105455-G	4e-06	-	0.13	-	0.25 unit decrease	decrease	[0.15-0.35]	DENND2B	Parkinson's disease progression (cognitive)	Parkinson disease,disease progression measurement	-	GCST011037	11:8882396	33111402	Tan MMX
rs2956605-A	4e-06	-	NR	-	0.17 unit decrease	decrease	[0.092-0.248]	PI15,CRISPLD1	Parkinson's disease progression (cognitive)	Parkinson disease,disease progression measurement	-	GCST011037	8:74970819	33111402	Tan MMX
rs5755468-C	4e-06	-	NR	-	0.17 unit decrease	decrease	[0.092-0.248]	LINC02885	Parkinson's disease progression (cognitive)	Parkinson disease,disease progression measurement	-	GCST011037	22:34970241	33111402	Tan MMX
rs148603475-T	6e-06	-	NR	-	0.31 unit decrease	decrease	[0.17-0.45]	NTRK2,SLC28A3	Parkinson's disease progression (cognitive)	Parkinson disease,disease progression measurement	-	GCST011037	9:84627637	33111402	Tan MMX
rs1124933-A	8e-06	-	NR	-	0.16 unit decrease	decrease	[0.082-0.238]	Y_RNA,RNU7-137P	Parkinson's disease progression (cognitive)	Parkinson disease,disease progression measurement	-	GCST011037	20:18097908	33111402	Tan MMX
rs6488987-C	2e-06	-	0.36	-	0.18 unit increase	increase	[0.10-0.26]	AACS	Parkinson's disease progression (cognitive)	Parkinson disease,disease progression measurement	-	GCST011037	12:125083207	33111402	Tan MMX
rs17092224-C	4e-06	-	0.11	-	0.27 unit decrease	decrease	[0.15-0.39]	ASS1P13,GUCY1A2	Parkinson's disease progression (cognitive)	Parkinson disease,disease progression measurement	-	GCST011037	11:107127349	33111402	Tan MMX
rs429358-C	1e-08	-	0.14	-	0.35 unit increase	increase	[0.23-0.47]	APOE	Parkinson's disease progression (composite)	Parkinson disease,disease progression measurement	-	GCST011039	19:44908684	33111402	Tan MMX
rs224750-T	1e-06	-	0.37	-	0.21 unit decrease	decrease	[0.13-0.29]	LINC02629,PARD3	Parkinson's disease progression (composite)	Parkinson disease,disease progression measurement	-	GCST011039	10:33942102	33111402	Tan MMX
rs11634227-C	1e-06	-	0.41	-	0.21 unit decrease	decrease	[0.13-0.29]	MCTP2	Parkinson's disease progression (composite)	Parkinson disease,disease progression measurement	-	GCST011039	15:94318611	33111402	Tan MMX
rs79987229-T	3e-06	-	0.01	-	0.85 unit increase	increase	[0.50-1.20]	FAM184A	Parkinson's disease progression (composite)	Parkinson disease,disease progression measurement	-	GCST011039	6:119112570	33111402	Tan MMX
rs62343939-T	3e-06	-	0.05	-	0.43 unit increase	increase	[0.25-0.61]	LINC02063,LINC02114	Parkinson's disease progression (composite)	Parkinson disease,disease progression measurement	-	GCST011039	5:4699328	33111402	Tan MMX
rs10253857-T	4e-06	-	0.22	-	0.23 unit decrease	decrease	[0.13-0.33]	LINC02889,SNX13	Parkinson's disease progression (composite)	Parkinson disease,disease progression measurement	-	GCST011039	7:17673826	33111402	Tan MMX
rs13424530-A	4e-06	-	0.44	-	0.2 unit increase	increase	[0.12-0.28]	SULT1C2	Parkinson's disease progression (composite)	Parkinson disease,disease progression measurement	-	GCST011039	2:108292945	33111402	Tan MMX
rs4802739-C	1e-06	-	0.4	-	0.2 unit increase	increase	[0.12-0.28]	GPR32P1,GPR32	Parkinson's disease progression (composite)	Parkinson disease,disease progression measurement	-	GCST011039	19:50760039	33111402	Tan MMX
rs17554587-C	3e-06	-	0.22	-	0.85 unit increase	increase	[0.50-1.20]	SQOR,MTND5P40	Parkinson's disease progression (composite)	Parkinson disease,disease progression measurement	-	GCST011039	15:45744252	33111402	Tan MMX
rs17367669-T	3e-06	-	0.22	-	0.23 unit increase	increase	[0.13-0.33]	SNCAIP,ZNF474	Parkinson's disease progression (composite)	Parkinson disease,disease progression measurement	-	GCST011039	5:122191027	33111402	Tan MMX
rs6825004-C	1e-09	-	0.6912	-	0.0622 unit increase	increase	[0.042-0.082]	SCARB2	Parkinson's disease or first degree relation to individual with Parkinson's disease	Parkinson disease	-	GCST009325	4:76189212	31701892	Nalls MA
rs4101061-A	5e-19	-	0.7107	-	0.0912 unit decrease	decrease	[0.071-0.111]	FAM47E,SCARB2	Parkinson's disease or first degree relation to individual with Parkinson's disease	Parkinson disease	-	GCST009325	4:76226816	31701892	Nalls MA
rs6854006-T	6e-21	-	0.3632	-	0.0912 unit decrease	decrease	[0.072-0.11]	FAM47E,FAM47E-STBD1	Parkinson's disease or first degree relation to individual with Parkinson's disease	Parkinson disease	-	GCST009325	4:76276901	31701892	Nalls MA
rs76763715-T	2e-22	-	0.9953	-	0.7467 unit decrease	decrease	[0.6-0.9]	GBA1	Parkinson's disease or first degree relation to individual with Parkinson's disease	Parkinson disease	-	GCST009325	1:155235843	31701892	Nalls MA
rs6658353-C	6e-12	-	0.5011	-	0.065 unit increase	increase	[0.047-0.083]	RNU6-481P,FCGR2A	Parkinson's disease or first degree relation to individual with Parkinson's disease	Parkinson disease	-	GCST009325	1:161499264	31701892	Nalls MA
rs13117519-T	1e-12	-	0.1744	-	0.0875 unit increase	increase	[0.063-0.112]	CAMK2D	Parkinson's disease or first degree relation to individual with Parkinson's disease	Parkinson disease	-	GCST009325	4:113447909	31701892	Nalls MA
rs62333164-A	2e-10	-	0.3264	-	0.0638 unit decrease	decrease	[0.044-0.083]	CLCN3	Parkinson's disease or first degree relation to individual with Parkinson's disease	Parkinson disease	-	GCST009325	4:169662006	31701892	Nalls MA
rs1867598-A	3e-23	-	0.9019	-	0.1554 unit decrease	decrease	[0.12-0.19]	ELOVL7	Parkinson's disease or first degree relation to individual with Parkinson's disease	Parkinson disease	-	GCST009325	5:60842132	31701892	Nalls MA
rs26431-C	2e-09	-	0.7025	-	0.0621 unit increase	increase	[0.042-0.082]	PAM,EIF3KP1	Parkinson's disease or first degree relation to individual with Parkinson's disease	Parkinson disease	-	GCST009325	5:103030090	31701892	Nalls MA
rs11950533-A	7e-09	-	0.102	-	0.0916 unit decrease	decrease	[0.061-0.123]	C5orf24,TXNDC15	Parkinson's disease or first degree relation to individual with Parkinson's disease	Parkinson disease	-	GCST009325	5:134863415	31701892	Nalls MA
rs4140646-A	6e-12	-	0.2081	-	0.0833 unit increase	increase	[0.06-0.107]	GPR89P,RSL24D1P1	Parkinson's disease or first degree relation to individual with Parkinson's disease	Parkinson disease	-	GCST009325	6:27771022	31701892	Nalls MA
rs9261484-T	2e-08	-	0.2451	-	0.0635 unit decrease	decrease	[0.042-0.085]	TRIM40	Parkinson's disease or first degree relation to individual with Parkinson's disease	Parkinson disease	-	GCST009325	6:30140906	31701892	Nalls MA
rs10797576-T	7e-17	-	0.1403	-	0.1114 unit increase	increase	[0.085-0.137]	SIPA1L2	Parkinson's disease or first degree relation to individual with Parkinson's disease	Parkinson disease	-	GCST009325	1:232528865	31701892	Nalls MA
rs76116224-A	1e-08	-	0.9042	-	0.1104 unit increase	increase	[0.072-0.148]	KCNS3	Parkinson's disease or first degree relation to individual with Parkinson's disease	Parkinson disease	-	GCST009325	2:17966582	31701892	Nalls MA
rs199351-A	5e-26	-	0.5939	-	0.1016 unit increase	increase	[0.083-0.12]	GPNMB	Parkinson's disease or first degree relation to individual with Parkinson's disease	Parkinson disease	-	GCST009325	7:23260430	31701892	Nalls MA
rs76949143-A	1e-08	-	0.0507	-	0.1432 unit decrease	decrease	[0.094-0.193]	LINC03011,RABGEF1P1	Parkinson's disease or first degree relation to individual with Parkinson's disease	Parkinson disease	-	GCST009325	7:66544864	31701892	Nalls MA
rs1293298-A	4e-16	-	0.7444	-	0.093 unit increase	increase	[0.071-0.115]	CTSB	Parkinson's disease or first degree relation to individual with Parkinson's disease	Parkinson disease	-	GCST009325	8:11854934	31701892	Nalls MA
rs620513-T	3e-15	-	0.2682	-	0.0856 unit decrease	decrease	[0.064-0.107]	MSR1,RN7SL474P	Parkinson's disease or first degree relation to individual with Parkinson's disease	Parkinson disease	-	GCST009325	8:16840084	31701892	Nalls MA
rs2280104-T	1e-08	-	0.3604	-	0.0556 unit increase	increase	[0.036-0.075]	BIN3	Parkinson's disease or first degree relation to individual with Parkinson's disease	Parkinson disease	-	GCST009325	8:22668467	31701892	Nalls MA
rs2086641-T	2e-08	-	0.7225	-	0.0605 unit decrease	decrease	[0.04-0.081]	CYRIB	Parkinson's disease or first degree relation to individual with Parkinson's disease	Parkinson disease	-	GCST009325	8:129889663	31701892	Nalls MA
rs13294100-T	9e-18	-	0.3422	-	0.0859 unit decrease	decrease	[0.066-0.106]	SH3GL2	Parkinson's disease or first degree relation to individual with Parkinson's disease	Parkinson disease	-	GCST009325	9:17579692	31701892	Nalls MA
rs73038319-A	6e-13	-	0.9592	-	0.1693 unit decrease	decrease	[0.12-0.22]	TBC1D5	Parkinson's disease or first degree relation to individual with Parkinson's disease	Parkinson disease	-	GCST009325	3:18320267	31701892	Nalls MA
rs6808178-T	8e-12	-	0.3794	-	0.0658 unit increase	increase	[0.047-0.085]	RBMS3	Parkinson's disease or first degree relation to individual with Parkinson's disease	Parkinson disease	-	GCST009325	3:28664199	31701892	Nalls MA
rs12497850-T	1e-10	-	0.6476	-	0.0636 unit increase	increase	[0.044-0.083]	IP6K2	Parkinson's disease or first degree relation to individual with Parkinson's disease	Parkinson disease	-	GCST009325	3:48711556	31701892	Nalls MA
rs55961674-T	1e-11	-	0.1722	-	0.0861 unit increase	increase	[0.061-0.111]	KPNA1	Parkinson's disease or first degree relation to individual with Parkinson's disease	Parkinson disease	-	GCST009325	3:122478045	31701892	Nalls MA
rs11707416-A	1e-10	-	0.3672	-	0.0627 unit decrease	decrease	[0.044-0.082]	MED12L	Parkinson's disease or first degree relation to individual with Parkinson's disease	Parkinson disease	-	GCST009325	3:151391177	31701892	Nalls MA
rs1450522-A	5e-10	-	0.6742	-	0.0616 unit decrease	decrease	[0.042-0.081]	SPTSSB	Parkinson's disease or first degree relation to individual with Parkinson's disease	Parkinson disease	-	GCST009325	3:161359842	31701892	Nalls MA
rs10513789-T	1e-34	-	0.8112	-	0.1485 unit increase	increase	[0.12-0.17]	MCCC1	Parkinson's disease or first degree relation to individual with Parkinson's disease	Parkinson disease	-	GCST009325	3:183042285	31701892	Nalls MA
rs873786-T	2e-21	-	0.0988	-	0.1731 unit decrease	decrease	[0.14-0.21]	GAK	Parkinson's disease or first degree relation to individual with Parkinson's disease	Parkinson disease	-	GCST009325	4:931588	31701892	Nalls MA
rs34311866-T	1e-69	-	0.8065	-	0.2126 unit decrease	decrease	[0.19-0.24]	TMEM175	Parkinson's disease or first degree relation to individual with Parkinson's disease	Parkinson disease	-	GCST009325	4:958159	31701892	Nalls MA
rs4698412-A	2e-28	-	0.5529	-	0.1035 unit increase	increase	[0.085-0.122]	BST1	Parkinson's disease or first degree relation to individual with Parkinson's disease	Parkinson disease	-	GCST009325	4:15735725	31701892	Nalls MA
rs34025766-A	3e-10	-	0.1589	-	0.0839 unit decrease	decrease	[0.058-0.11]	LCORL	Parkinson's disease or first degree relation to individual with Parkinson's disease	Parkinson disease	-	GCST009325	4:17967188	31701892	Nalls MA
rs12600861-A	1e-08	-	0.6484	-	0.0565 unit decrease	decrease	[0.037-0.076]	CHRNB1	Parkinson's disease or first degree relation to individual with Parkinson's disease	Parkinson disease	-	GCST009325	17:7452302	31701892	Nalls MA
rs12951632-T	1e-09	-	0.7349	-	0.0642 unit increase	increase	[0.043-0.085]	RETREG3	Parkinson's disease or first degree relation to individual with Parkinson's disease	Parkinson disease	-	GCST009325	17:42588995	31701892	Nalls MA
rs2269906-A	6e-10	-	0.6531	-	0.0631 unit increase	increase	[0.043-0.083]	UBTF	Parkinson's disease or first degree relation to individual with Parkinson's disease	Parkinson disease	-	GCST009325	17:44216969	31701892	Nalls MA
rs850738-A	1e-11	-	0.6056	-	0.071 unit decrease	decrease	[0.05-0.092]	FAM171A2	Parkinson's disease or first degree relation to individual with Parkinson's disease	Parkinson disease	-	GCST009325	17:44357262	31701892	Nalls MA
rs62053943-T	4e-68	-	0.1552	-	0.27 unit decrease	decrease	[0.24-0.3]	LINC02210-CRHR1	Parkinson's disease or first degree relation to individual with Parkinson's disease	Parkinson disease	-	GCST009325	17:45666837	31701892	Nalls MA
rs117615688-A	7e-16	-	0.067	-	0.2324 unit decrease	decrease	[0.18-0.29]	LINC02210-CRHR1	Parkinson's disease or first degree relation to individual with Parkinson's disease	Parkinson disease	-	GCST009325	17:45720942	31701892	Nalls MA
rs11658976-A	4e-08	-	0.5802	-	0.0624 unit decrease	decrease	[0.04-0.085]	WNT3	Parkinson's disease or first degree relation to individual with Parkinson's disease	Parkinson disease	-	GCST009325	17:46789439	31701892	Nalls MA
rs61169879-T	9e-10	-	0.1641	-	0.082 unit increase	increase	[0.056-0.108]	BRIP1	Parkinson's disease or first degree relation to individual with Parkinson's disease	Parkinson disease	-	GCST009325	17:61840005	31701892	Nalls MA
rs666463-A	3e-09	-	0.8328	-	0.076 unit increase	increase	[0.051-0.101]	DNAH17	Parkinson's disease or first degree relation to individual with Parkinson's disease	Parkinson disease	-	GCST009325	17:78429399	31701892	Nalls MA
rs1941685-T	2e-08	-	0.4983	-	0.0531 unit increase	increase	[0.035-0.072]	ASXL3	Parkinson's disease or first degree relation to individual with Parkinson's disease	Parkinson disease	-	GCST009325	18:33724354	31701892	Nalls MA
rs12456492-A	4e-23	-	0.6816	-	0.0983 unit decrease	decrease	[0.079-0.118]	RIT2	Parkinson's disease or first degree relation to individual with Parkinson's disease	Parkinson disease	-	GCST009325	18:43093415	31701892	Nalls MA
rs8087969-T	1e-08	-	0.5496	-	0.0578 unit decrease	decrease	[0.038-0.078]	SRSF10P1,SMAD4	Parkinson's disease or first degree relation to individual with Parkinson's disease	Parkinson disease	-	GCST009325	18:51157219	31701892	Nalls MA
rs55818311-T	4e-10	-	0.6937	-	0.0696 unit decrease	decrease	[0.048-0.091]	SPPL2B	Parkinson's disease or first degree relation to individual with Parkinson's disease	Parkinson disease	-	GCST009325	19:2341049	31701892	Nalls MA
rs77351827-T	9e-09	-	0.1275	-	0.0802 unit increase	increase	[0.053-0.107]	CRLS1	Parkinson's disease or first degree relation to individual with Parkinson's disease	Parkinson disease	-	GCST009325	20:6025395	31701892	Nalls MA
rs2248244-A	3e-11	-	0.2828	-	0.0714 unit increase	increase	[0.05-0.092]	DYRK1A	Parkinson's disease or first degree relation to individual with Parkinson's disease	Parkinson disease	-	GCST009325	21:37480059	31701892	Nalls MA
rs35643925-A	8e-22	-	0.0195	-	0.389 unit increase	increase	[0.31-0.47]	SEMA4A,SLC25A44	Parkinson's disease or first degree relation to individual with Parkinson's disease	Parkinson disease	-	GCST009325	1:156185069	31701892	Nalls MA
rs4954162-A	2e-08	-	0.1642	-	0.0746 unit decrease	decrease	[0.049-0.1]	TMEM163	Parkinson's disease or first degree relation to individual with Parkinson's disease	Parkinson disease	-	GCST009325	2:134681219	31701892	Nalls MA
rs356228-C	1e-48	-	0.4589	-	0.1503 unit increase	increase	[0.13-0.17]	GPRIN3,SNCA	Parkinson's disease or first degree relation to individual with Parkinson's disease	Parkinson disease	-	GCST009325	4:89685975	31701892	Nalls MA
rs356203-T	5e-149	-	0.6149	-	0.2504 unit decrease	decrease	[0.23-0.27]	SNCA	Parkinson's disease or first degree relation to individual with Parkinson's disease	Parkinson disease	-	GCST009325	4:89744890	31701892	Nalls MA
rs6875262-T	1e-08	-	0.0986	-	0.1141 unit increase	increase	[0.075-0.153]	LINC02240,ZNF608	Parkinson's disease or first degree relation to individual with Parkinson's disease	Parkinson disease	-	GCST009325	5:124774580	31701892	Nalls MA
rs9267659-A	4e-11	-	0.2004	-	0.079 unit increase	increase	[0.056-0.102]	EHMT2-AS1,SLC44A4	Parkinson's disease or first degree relation to individual with Parkinson's disease	Parkinson disease	-	GCST009325	6:31878457	31701892	Nalls MA
rs181609621-A	8e-11	-	0.9882	-	0.4232 unit decrease	decrease	[0.3-0.55]	DNM1L,FGD4	Parkinson's disease or first degree relation to individual with Parkinson's disease	Parkinson disease	-	GCST009325	12:32657825	31701892	Nalls MA
rs117073808-T	2e-20	-	0.9809	-	0.3955 unit decrease	decrease	[0.31-0.48]	MUC19	Parkinson's disease or first degree relation to individual with Parkinson's disease	Parkinson disease	-	GCST009325	12:40528770	31701892	Nalls MA
rs141128804-T	6e-14	-	0.0173	-	0.3468 unit increase	increase	[0.26-0.44]	MUC19	Parkinson's disease or first degree relation to individual with Parkinson's disease	Parkinson disease	-	GCST009325	12:40542837	31701892	Nalls MA
rs138017112-C	7e-12	-	0.0142	-	0.413 unit increase	increase	[0.29-0.53]	GXYLT1,LINC02400	Parkinson's disease or first degree relation to individual with Parkinson's disease	Parkinson disease	-	GCST009325	12:41901977	31701892	Nalls MA
rs896435-T	3e-13	-	0.6892	-	0.0735 unit increase	increase	[0.054-0.093]	ITGA8	Parkinson's disease or first degree relation to individual with Parkinson's disease	Parkinson disease	-	GCST009325	10:15515407	31701892	Nalls MA
rs10748818-A	1e-09	-	0.8514	-	0.079 unit decrease	decrease	[0.054-0.104]	GBF1	Parkinson's disease or first degree relation to individual with Parkinson's disease	Parkinson disease	-	GCST009325	10:102255522	31701892	Nalls MA
rs72840788-A	2e-11	-	0.2155	-	0.0763 unit increase	increase	[0.054-0.098]	BAG3	Parkinson's disease or first degree relation to individual with Parkinson's disease	Parkinson disease	-	GCST009325	10:119656173	31701892	Nalls MA
rs117896735-A	2e-28	-	0.0166	-	0.4354 unit increase	increase	[0.36-0.51]	INPP5F	Parkinson's disease or first degree relation to individual with Parkinson's disease	Parkinson disease	-	GCST009325	10:119776815	31701892	Nalls MA
rs7938782-A	2e-09	-	0.8776	-	0.087 unit increase	increase	[0.059-0.115]	RNF141	Parkinson's disease or first degree relation to individual with Parkinson's disease	Parkinson disease	-	GCST009325	11:10537230	31701892	Nalls MA
rs12283611-A	3e-10	-	0.4148	-	0.0645 unit decrease	decrease	[0.045-0.084]	DLG2	Parkinson's disease or first degree relation to individual with Parkinson's disease	Parkinson disease	-	GCST009325	11:83776234	31701892	Nalls MA
rs3802920-T	6e-20	-	0.2054	-	0.1073 unit increase	increase	[0.084-0.13]	IGSF9B	Parkinson's disease or first degree relation to individual with Parkinson's disease	Parkinson disease	-	GCST009325	11:133917106	31701892	Nalls MA
rs76904798-T	2e-28	-	0.1444	-	0.1439 unit increase	increase	[0.12-0.17]	LRRK2-DT,LRRK2	Parkinson's disease or first degree relation to individual with Parkinson's disease	Parkinson disease	-	GCST009325	12:40220632	31701892	Nalls MA
rs34637584-A	4e-148	-	0.0015	-	2.4289 unit increase	increase	[2.25-2.61]	LRRK2	Parkinson's disease or first degree relation to individual with Parkinson's disease	Parkinson disease	-	GCST009325	12:40340400	31701892	Nalls MA
rs7134559-T	4e-08	-	0.404	-	0.0539 unit decrease	decrease	[0.035-0.073]	SLC38A1,RPL13AP21	Parkinson's disease or first degree relation to individual with Parkinson's disease	Parkinson disease	-	GCST009325	12:46025303	31701892	Nalls MA
rs10847864-T	1e-37	-	0.364	-	0.1478 unit increase	increase	[0.13-0.17]	HIP1R	Parkinson's disease or first degree relation to individual with Parkinson's disease	Parkinson disease	-	GCST009325	12:122842051	31701892	Nalls MA
rs11610045-A	2e-10	-	0.4896	-	0.0601 unit increase	increase	[0.042-0.079]	GALNT9,FBRSL1	Parkinson's disease or first degree relation to individual with Parkinson's disease	Parkinson disease	-	GCST009325	12:132487182	31701892	Nalls MA
rs9568188-T	1e-08	-	0.7397	-	0.0617 unit increase	increase	[0.041-0.083]	CAB39L	Parkinson's disease or first degree relation to individual with Parkinson's disease	Parkinson disease	-	GCST009325	13:49353596	31701892	Nalls MA
rs4771268-T	1e-09	-	0.2295	-	0.0675 unit increase	increase	[0.046-0.089]	LINC00456,MBNL2	Parkinson's disease or first degree relation to individual with Parkinson's disease	Parkinson disease	-	GCST009325	13:97212767	31701892	Nalls MA
rs12147950-T	4e-08	-	0.4376	-	0.0529 unit decrease	decrease	[0.034-0.072]	MIPOL1	Parkinson's disease or first degree relation to individual with Parkinson's disease	Parkinson disease	-	GCST009325	14:37520065	31701892	Nalls MA
rs11158026-T	2e-16	-	0.3245	-	0.0842 unit decrease	decrease	[0.064-0.104]	GCH1	Parkinson's disease or first degree relation to individual with Parkinson's disease	Parkinson disease	-	GCST009325	14:54882151	31701892	Nalls MA
rs3742785-A	2e-09	-	0.7866	-	0.0707 unit increase	increase	[0.048-0.094]	RPS6KL1	Parkinson's disease or first degree relation to individual with Parkinson's disease	Parkinson disease	-	GCST009325	14:74906331	31701892	Nalls MA
rs979812-T	6e-11	-	0.4421	-	0.061 unit increase	increase	[0.043-0.079]	RNU6-835P,GPR65	Parkinson's disease or first degree relation to individual with Parkinson's disease	Parkinson disease	-	GCST009325	14:87997920	31701892	Nalls MA
rs2251086-T	6e-18	-	0.1417	-	0.1186 unit decrease	decrease	[0.092-0.145]	LINC02349,RORA	Parkinson's disease or first degree relation to individual with Parkinson's disease	Parkinson disease	-	GCST009325	15:61705186	31701892	Nalls MA
rs6497339-A	3e-11	-	0.4536	-	0.063 unit increase	increase	[0.044-0.082]	SYT17	Parkinson's disease or first degree relation to individual with Parkinson's disease	Parkinson disease	-	GCST009325	16:19266171	31701892	Nalls MA
rs2904880-C	8e-10	-	0.3094	-	0.065 unit decrease	decrease	[0.044-0.086]	RABEP2,CD19	Parkinson's disease or first degree relation to individual with Parkinson's disease	Parkinson disease	-	GCST009325	16:28933075	31701892	Nalls MA
rs11150601-A	5e-20	-	0.6442	-	0.0907 unit increase	increase	[0.071-0.11]	SETD1A	Parkinson's disease or first degree relation to individual with Parkinson's disease	Parkinson disease	-	GCST009325	16:30966478	31701892	Nalls MA
rs6500328-A	2e-09	-	0.5985	-	0.0586 unit increase	increase	[0.04-0.078]	NOD2	Parkinson's disease or first degree relation to individual with Parkinson's disease	Parkinson disease	-	GCST009325	16:50702745	31701892	Nalls MA
rs3104783-A	1e-12	-	0.4343	-	0.0668 unit increase	increase	[0.048-0.085]	CASC16	Parkinson's disease or first degree relation to individual with Parkinson's disease	Parkinson disease	-	GCST009325	16:52602330	31701892	Nalls MA
rs10221156-A	1e-10	-	0.0932	-	0.1156 unit decrease	decrease	[0.081-0.151]	PHB1P21	Parkinson's disease or first degree relation to individual with Parkinson's disease	Parkinson disease	-	GCST009325	16:52935514	31701892	Nalls MA
rs114138760-C	4e-09	-	0.0112	-	0.2812 unit increase	increase	[0.19-0.37]	PMVK	Parkinson's disease or first degree relation to individual with Parkinson's disease	Parkinson disease	-	GCST009325	1:154925709	31701892	Nalls MA
rs35749011-A	2e-70	-	0.0169	-	0.6068 unit increase	increase	[0.54-0.67]	KRTCAP2,HMGN2P18	Parkinson's disease or first degree relation to individual with Parkinson's disease	Parkinson disease	-	GCST009325	1:155162560	31701892	Nalls MA
rs356182-A	4e-154	-	0.6278	-	0.2774 unit decrease	decrease	[0.26-0.3]	SNCA	Parkinson's disease or first degree relation to individual with Parkinson's disease	Parkinson disease	-	GCST009325	4:89704960	31701892	Nalls MA
rs5019538-A	1e-36	-	0.6792	-	0.1565 unit decrease	decrease	[0.13-0.18]	SNCA	Parkinson's disease or first degree relation to individual with Parkinson's disease	Parkinson disease	-	GCST009325	4:89715479	31701892	Nalls MA
rs11578699-T	4e-09	-	0.1949	-	0.0704 unit decrease	decrease	[0.047-0.094]	VAMP4,METTL13	Parkinson's disease or first degree relation to individual with Parkinson's disease	Parkinson disease	-	GCST009325	1:171750629	31701892	Nalls MA
rs823118-T	1e-29	-	0.566	-	0.1066 unit increase	increase	[0.088-0.125]	NUCKS1,RAB29	Parkinson's disease or first degree relation to individual with Parkinson's disease	Parkinson disease	-	GCST009325	1:205754444	31701892	Nalls MA
rs11557080-A	3e-22	-	0.1389	-	0.1315 unit increase	increase	[0.11-0.16]	RAB29	Parkinson's disease or first degree relation to individual with Parkinson's disease	Parkinson disease	-	GCST009325	1:205768611	31701892	Nalls MA
rs4653767-T	1e-15	-	0.7196	-	0.0833 unit increase	increase	[0.063-0.104]	ITPKB	Parkinson's disease or first degree relation to individual with Parkinson's disease	Parkinson disease	-	GCST009325	1:226728377	31701892	Nalls MA
rs112485576-A	7e-28	-	0.163	-	0.1676 unit decrease	decrease	[0.14-0.2]	HLA-DQA1,HLA-DRB1	Parkinson's disease or first degree relation to individual with Parkinson's disease	Parkinson disease	-	GCST009325	6:32610995	31701892	Nalls MA
rs12528068-T	2e-10	-	0.2844	-	0.0657 unit increase	increase	[0.046-0.086]	RIMS1,RNU4-66P	Parkinson's disease or first degree relation to individual with Parkinson's disease	Parkinson disease	-	GCST009325	6:71778059	31701892	Nalls MA
rs997368-A	2e-09	-	0.8049	-	0.0714 unit increase	increase	[0.048-0.095]	CCN6,LINC02527	Parkinson's disease or first degree relation to individual with Parkinson's disease	Parkinson disease	-	GCST009325	6:111922088	31701892	Nalls MA
rs75859381-T	1e-10	-	0.9673	-	0.2207 unit decrease	decrease	[0.15-0.29]	LINC00326,HMGB1P13	Parkinson's disease or first degree relation to individual with Parkinson's disease	Parkinson disease	-	GCST009325	6:132889222	31701892	Nalls MA
rs2042477-A	1e-08	-	0.2422	-	0.0657 unit decrease	decrease	[0.043-0.088]	KCNIP3	Parkinson's disease or first degree relation to individual with Parkinson's disease	Parkinson disease	-	GCST009325	2:95335195	31701892	Nalls MA
rs11683001-A	8e-13	-	0.337	-	0.0705 unit increase	increase	[0.051-0.09]	MAP4K4	Parkinson's disease or first degree relation to individual with Parkinson's disease	Parkinson disease	-	GCST009325	2:101780501	31701892	Nalls MA
rs57891859-A	5e-14	-	0.7185	-	0.0807 unit increase	increase	[0.06-0.102]	TMEM163	Parkinson's disease or first degree relation to individual with Parkinson's disease	Parkinson disease	-	GCST009325	2:134707046	31701892	Nalls MA
rs1474055-T	3e-39	-	0.1312	-	0.1796 unit increase	increase	[0.15-0.21]	STK39,RN7SL813P	Parkinson's disease or first degree relation to individual with Parkinson's disease	Parkinson disease	-	GCST009325	2:168253884	31701892	Nalls MA
rs10756907-A	5e-17	-	0.7666	-	0.0926 unit decrease	decrease	[0.071-0.114]	SH3GL2	Parkinson's disease or first degree relation to individual with Parkinson's disease	Parkinson disease	-	GCST009325	9:17727067	31701892	Nalls MA
rs6476434-T	7e-09	-	0.7336	-	0.0615 unit decrease	decrease	[0.041-0.082]	UBAP2	Parkinson's disease or first degree relation to individual with Parkinson's disease	Parkinson disease	-	GCST009325	9:34046393	31701892	Nalls MA
rs144755950-T	2e-10	-	0.9856	-	0.3993 unit decrease	decrease	[0.28-0.52]	GXYLT1	Parkinson's disease or first degree relation to individual with Parkinson's disease	Parkinson disease	-	GCST009325	12:42141601	31701892	Nalls MA
rs17686238-T	8e-27	-	0.1071	-	0.1896 unit decrease	decrease	[0.15-0.22]	ARHGAP27,RNA5SP443	Parkinson's disease or first degree relation to individual with Parkinson's disease	Parkinson disease	-	GCST009325	17:45339907	31701892	Nalls MA
rs9912362-T	2e-13	-	0.3594	-	0.077 unit increase	increase	[0.057-0.097]	LINC02210-CRHR1	Parkinson's disease or first degree relation to individual with Parkinson's disease	Parkinson disease	-	GCST009325	17:45706862	31701892	Nalls MA
rs7221167-T	1e-37	-	0.581	-	0.1443 unit increase	increase	[0.12-0.17]	MAPT-AS1	Parkinson's disease or first degree relation to individual with Parkinson's disease	Parkinson disease	-	GCST009325	17:45855941	31701892	Nalls MA
rs7225002-A	2e-40	-	0.6094	-	0.1351 unit increase	increase	[0.12-0.15]	KANSL1	Parkinson's disease or first degree relation to individual with Parkinson's disease	Parkinson disease	-	GCST009325	17:46111701	31701892	Nalls MA
rs199453-T	9e-67	-	0.231	-	0.2045 unit decrease	decrease	[0.18-0.23]	NSF	Parkinson's disease or first degree relation to individual with Parkinson's disease	Parkinson disease	-	GCST009325	17:46723580	31701892	Nalls MA
rs2295545-T	8e-11	-	0.6105	-	0.0622 unit increase	increase	[0.043-0.081]	LZTS3,DDRGK1	Parkinson's disease or first degree relation to individual with Parkinson's disease	Parkinson disease	-	GCST009325	20:3184040	31701892	Nalls MA
rs34311866-C	1e-08	-	0.2566	-	0.613 unit decrease	decrease	[0.40-0.82]	TMEM175	Parkinson's disease (age of onset)	age at onset,Parkinson disease	-	GCST007780	4:958159	30957308	Blauwendraat C
rs35643925-A	5e-09	-	NR	-	0.5105 unit increase	increase	[0.34-0.68]	SEMA4A,SLC25A44	Parkinson's disease	Parkinson disease	-	GCST90018894	1:156185069	34594039	Sakaue S
rs356220-C	6e-13	-	NR	-	0.2542 unit decrease	decrease	[0.19-0.32]	SNCA	Parkinson's disease	Parkinson disease	-	GCST90018894	4:89720189	34594039	Sakaue S
rs421016-G	1e-14	-	NR	-	1.979 unit increase	increase	[1.48-2.48]	GBA1	Parkinson's disease	Parkinson disease	-	GCST90270939	1:155235252	36759515	Pan H
rs823118-C	1e-23	-	NR	-	0.208 unit decrease	decrease	[0.17-0.25]	NUCKS1,RAB29	Parkinson's disease	Parkinson disease	-	GCST90270939	1:205754444	36759515	Pan H
rs11557080-G	1e-24	-	NR	-	0.215 unit decrease	decrease	[0.17-0.26]	RAB29	Parkinson's disease	Parkinson disease	-	GCST90270939	1:205768611	36759515	Pan H
rs10748818-G	3e-06	-	NR	-	0.098 unit increase	increase	[0.057-0.139]	GBF1	Parkinson's disease	Parkinson disease	-	GCST90270939	10:102255522	36759515	Pan H
rs7938782-G	1e-05	-	NR	-	0.123 unit decrease	decrease	[0.068-0.178]	RNF141	Parkinson's disease	Parkinson disease	-	GCST90270939	11:10537230	36759515	Pan H
rs10847864-G	4e-07	-	NR	-	0.102 unit decrease	decrease	[0.063-0.141]	HIP1R	Parkinson's disease	Parkinson disease	-	GCST90270939	12:122842051	36759515	Pan H
rs34594498-T	4e-20	-	NR	-	0.883 unit increase	increase	[0.69-1.07]	LRRK2	Parkinson's disease	Parkinson disease	-	GCST90270939	12:40252984	36759515	Pan H
rs34778348-C	3e-30	-	NR	-	0.608 unit increase	increase	[0.5-0.71]	LRRK2	Parkinson's disease	Parkinson disease	-	GCST90270939	12:40363526	36759515	Pan H
rs11158026-C	2e-09	-	NR	-	0.12 unit increase	increase	[0.081-0.159]	GCH1	Parkinson's disease	Parkinson disease	-	GCST90270939	14:54882151	36759515	Pan H
rs2251086-T	1e-09	-	NR	-	0.164 unit decrease	decrease	[0.11-0.22]	LINC02349,RORA	Parkinson's disease	Parkinson disease	-	GCST90270939	15:61705186	36759515	Pan H
rs61204179-T	1e-09	-	NR	-	0.291 unit increase	increase	[0.2-0.39]	HEATR6	Parkinson's disease	Parkinson disease	-	GCST90270939	17:60061921	36759515	Pan H
rs12456492-G	2e-07	-	NR	-	0.106 unit increase	increase	[0.067-0.145]	RIT2	Parkinson's disease	Parkinson disease	-	GCST90270939	18:43093415	36759515	Pan H
rs2248244-A	4e-07	-	NR	-	0.105 unit increase	increase	[0.064-0.146]	DYRK1A	Parkinson's disease	Parkinson disease	-	GCST90270939	21:37480059	36759515	Pan H
rs10513789-T	4e-17	-	NR	-	0.173 unit increase	increase	[0.13-0.21]	MCCC1	Parkinson's disease	Parkinson disease	-	GCST90270939	3:183042285	36759515	Pan H
rs4698412-A	1e-13	-	NR	-	0.15 unit increase	increase	[0.11-0.19]	BST1	Parkinson's disease	Parkinson disease	-	GCST90270939	4:15735725	36759515	Pan H
rs6825004-G	3e-06	-	NR	-	0.097 unit decrease	decrease	[0.056-0.138]	SCARB2	Parkinson's disease	Parkinson disease	-	GCST90270939	4:76189212	36759515	Pan H
rs356182-A	3e-53	-	NR	-	0.343 unit decrease	decrease	[0.3-0.39]	SNCA	Parkinson's disease	Parkinson disease	-	GCST90270939	4:89704960	36759515	Pan H
rs34311866-C	3e-06	-	NR	-	0.134 unit increase	increase	[0.077-0.191]	TMEM175	Parkinson's disease	Parkinson disease	-	GCST90270939	4:958159	36759515	Pan H
rs997368-G	1e-08	-	NR	-	0.119 unit decrease	decrease	[0.078-0.16]	CCN6,LINC02527	Parkinson's disease	Parkinson disease	-	GCST90270939	6:111922088	36759515	Pan H
rs12628329-C	3e-08	-	NR	-	1.79 unit increase	increase	[1.16-2.42]	RPL3,PDGFB	Mortality in Parkinson's disease	mortality	Parkinson disease	GCST90132301	22:39312335	35616254	Li C
rs356203-T	2e-07	-	0.6226	-	1.4337 unit increase	increase	[0.89-1.98]	SNCA	Parkinson's disease (age of onset)	age at onset,Parkinson disease	-	GCST009513	4:89744890	31660654	Bandres-Ciga S
rs356182-G	2e-09	-	0.34261	-	0.223036 unit increase	increase	[0.15-0.3]	SNCA	Parkinson's disease	Parkinson disease	-	GCST009512	4:89704960	31660654	Bandres-Ciga S
rs190807041-G	7e-11	-	0.01044	-	2.03403 unit increase	increase	[1.42-2.65]	LRRK2,MUC19	Parkinson's disease	Parkinson disease	-	GCST009512	12:40379882	31660654	Bandres-Ciga S
rs113434679-A	9e-13	-	0.22119	-	0.311323 unit decrease	decrease	[0.23-0.4]	KANSL1	Parkinson's disease	Parkinson disease	-	GCST009512	17:46049399	31660654	Bandres-Ciga S
rs9275152-C	2e-08	-	0.08263	-	0.376551 unit decrease	decrease	[0.25-0.51]	MTCO3P1,HLA-DQB1	Parkinson's disease	Parkinson disease	-	GCST009512	6:32684419	31660654	Bandres-Ciga S
rs62053943-T	8e-09	-	0.17489	-	0.2957 unit decrease	decrease	[0.2-0.4]	LINC02210-CRHR1	Parkinson's disease	Parkinson disease	-	GCST009512	17:45666837	31660654	Bandres-Ciga S
rs34311866-C	3e-07	-	0.16547	-	0.2425 unit increase	increase	[0.15-0.34]	TMEM175	Parkinson's disease	Parkinson disease	-	GCST009512	4:958159	31660654	Bandres-Ciga S
rs11150601-G	6e-06	-	0.32723	-	0.1669 unit decrease	decrease	[0.095-0.239]	SETD1A	Parkinson's disease	Parkinson disease	-	GCST009512	16:30966478	31660654	Bandres-Ciga S

## Sheet: Table S2
Table S2.	Genetic variations implicated in the pathology of PD
310	167	143
Total	Increase	Decrease		Age at onset	cognition	composite	Motor	Parkinson's disease motor subtype (tremor dominant vs postural instability/gait difficulty)
RERE-AS1	RERE-AS1	ZDHHC2		DSG3	APOE	APOE	SNCAIP	TMC5
KLHL7	KLHL7	SH3GL2		OCA2	SLCO1B3	LINC02629	PTPRD	RNF217-AS1
CTSB	CTSB	DLG2		ATF6	NR1D2	MCTP2	MCTP2	LINC01495
ITPKB	ITPKB	MCCC1		QSER1	DENND2B	FAM184A	KLHL29	TPI1P1
SIPA1L2	SIPA1L2	CD38		AAK1	PI15	LINC02063	AQP10	RN7SKP190
ZDHHC2	CACNA1B	SLC39A8		TMEM175	LINC02885	LINC02889	ANO2	CYP4Z1
SH3GL2	ITGA8	ELOVL7		SNCA	NTRK2	SULT1C2	CADM1	RNU6-164P
CACNA1B	BAG3	GCH1		GABRG3	Y_RNA	GPR32P1	GPR19	NKAIN2
ITGA8	TMEM175	RORA		PRRG4	AACS	SQOR	THSD4	FANCF
BAG3	ASS1P14	STX1B			ASS1P13	SNCAIP	ZNF474	RNU6-161P
DLG2	CAMK2D	RIT2			CRISPLD1	PARD3	RNU6-121P	CDH13
MCCC1	CCDC62	SRSF10P1			SLC28A3	LINC02114	NXPE2	GABRG2
TMEM175	GPR65	NUCKS1			RNU7-137P	SNX13
CD38	TPM1	MSR1			GUCY1A2	GPR32
ASS1P14	KANSL1	CCNT2-AS1				MTND5P40
SLC39A8	Y_RNA	NGEF				ZNF474
CAMK2D	CCN6	PARP9
ELOVL7	LAMTOR2	SPTSSB
CCDC62	MROH3P	FAM47E
GCH1	IL1R2	GPRIN3
GPR65	RN7SL813P	DYRK1A
RORA	TBC1D5	DSG3
TPM1	LARP7P4	OCA2
STX1B	MED12L	ATF6
KANSL1	IGSF9B	AAK1
Y_RNA	RESF1	TMC5
RIT2	SLC2A13	RNF217-AS1
SRSF10P1	MTND1P24	LINC01495
CCN6	LINC02240	TPI1P1
LAMTOR2	HLA-DRB1	RN7SKP190
MROH3P	MYLK2	MCTP2
NUCKS1	TRPM2	AQP10
MSR1	QSER1	ANO2
IL1R2	CYP4Z1	THSD4
CCNT2-AS1	RNU6-164P	APOE
RN7SL813P	SNCAIP	SLCO1B3
NGEF	PTPRD	DENND2B
TBC1D5	KLHL29	PI15
PARP9	CADM1	LINC02885
LARP7P4	GPR19	NTRK2
MED12L	NR1D2	Y_RNA
SPTSSB	AACS	ASS1P13
IGSF9B	APOE	LINC02629
RESF1	FAM184A	MCTP2
FAM47E	LINC02063	LINC02889
GPRIN3	SULT1C2	FAM47E
SLC2A13	GPR32P1	FAM47E
MTND1P24	SQOR	GBA1
LINC02240	SNCAIP	CLCN3
HLA-DRB1	SCARB2	ELOVL7
MYLK2	RNU6-481P	C5orf24
DYRK1A	CAMK2D	TRIM40
TRPM2	PAM	LINC03011
DSG3	GPR89P	MSR1
OCA2	SIPA1L2	CYRIB
ATF6	KCNS3	SH3GL2
QSER1	GPNMB	TBC1D5
AAK1	CTSB	MED12L
TMC5	BIN3	SPTSSB
RNF217-AS1	RBMS3	GAK
LINC01495	IP6K2	TMEM175
TPI1P1	KPNA1	LCORL
RN7SKP190	MCCC1	CHRNB1
CYP4Z1	BST1	FAM171A2
RNU6-164P	RETREG3	LINC02210-CRHR1
SNCAIP	UBTF	LINC02210-CRHR1
PTPRD	BRIP1	WNT3
MCTP2	DNAH17	RIT2
KLHL29	ASXL3	SRSF10P1
AQP10	CRLS1	SPPL2B
ANO2	DYRK1A	TMEM163
CADM1	SEMA4A	SNCA
GPR19	GPRIN3	DNM1L
THSD4	LINC02240	MUC19
APOE	EHMT2-AS1	GBF1
SLCO1B3	MUC19	DLG2
NR1D2	GXYLT1	SLC38A1
DENND2B	ITGA8	MIPOL1
PI15	BAG3	GCH1
LINC02885	INPP5F	LINC02349
NTRK2	RNF141	RABEP2
Y_RNA	IGSF9B	PHB1P21
AACS	LRRK2-DT	SNCA
ASS1P13	LRRK2	SNCA
APOE	HIP1R	VAMP4
LINC02629	GALNT9	HLA-DQA1
MCTP2	CAB39L	LINC00326
FAM184A	LINC00456	KCNIP3
LINC02063	RPS6KL1	SH3GL2
LINC02889	RNU6-835P	UBAP2
SULT1C2	SYT17	GXYLT1
GPR32P1	SETD1A	ARHGAP27
SQOR	NOD2	NSF
SNCAIP	CASC16	TMEM175
SCARB2	PMVK	SNCA
FAM47E	KRTCAP2	NUCKS1
FAM47E	NUCKS1	RAB29
GBA1	RAB29	RNF141
RNU6-481P	ITPKB	HIP1R
CAMK2D	RIMS1	LINC02349
CLCN3	CCN6	SCARB2
ELOVL7	MAP4K4	SNCA
PAM	TMEM163	CCN6
C5orf24	STK39	KANSL1
GPR89P	LINC02210-CRHR1	MTCO3P1
TRIM40	MAPT-AS1	LINC02210-CRHR1
SIPA1L2	KANSL1	SETD1A
KCNS3	LZTS3	PFDN1P2
GPNMB	SEMA4A	LINC02349
LINC03011	GBA1	SMAD4
CTSB	GBF1	RN7SL474P
MSR1	LRRK2	FAM47E-STBD1
BIN3	LRRK2	SNCA
CYRIB	GCH1	GABRG3
SH3GL2	HEATR6	NKAIN2
TBC1D5	RIT2	FANCF
RBMS3	DYRK1A	RNU6-161P
IP6K2	MCCC1	CDH13
KPNA1	BST1	RNU6-121P
MED12L	TMEM175	CRISPLD1
SPTSSB	RPL3	SLC28A3
MCCC1	SNCA	RNU7-137P
GAK	SNCA	GUCY1A2
TMEM175	LRRK2	PARD3
BST1	TMEM175	SNX13
LCORL	RERE	SCARB2
CHRNB1	SYT10	FAM47E-STBD1
RETREG3	LACTB	TXNDC15
UBTF	MED13	RABGEF1P1
FAM171A2	LINC02527	RN7SL474P
LINC02210-CRHR1	RAB25	SMAD4
LINC02210-CRHR1	LINC01127	FGD4
WNT3	STK39	RPL13AP21
BRIP1	RNA5SP144	RORA
DNAH17	BICD1-AS1	CD19
ASXL3	LINC02400	METTL13
RIT2	ZNF608	HLA-DRB1
SRSF10P1	HLA-DQA1	HMGB1P13
SPPL2B	PRRG4	RNA5SP443
CRLS1	GABRG2	RAB29
DYRK1A	ZNF474	RORA
SEMA4A	NXPE2	LINC02527
TMEM163	LINC02114	HLA-DQB1
GPRIN3	GPR32
SNCA	MTND5P40
LINC02240	ZNF474
EHMT2-AS1	FCGR2A
DNM1L	EIF3KP1
MUC19	RSL24D1P1
MUC19	SLC25A44
GXYLT1	SNCA
ITGA8	ZNF608
GBF1	SLC44A4
BAG3	LINC02400
INPP5F	LRRK2
RNF141	FBRSL1
DLG2	MBNL2
IGSF9B	GPR65
LRRK2-DT	HMGN2P18
LRRK2	RAB29
SLC38A1	RNU4-66P
HIP1R	LINC02527
GALNT9	RN7SL813P
CAB39L	DDRGK1
LINC00456	SLC25A44
MIPOL1	PDGFB
GCH1	MUC19
RPS6KL1
RNU6-835P
LINC02349
SYT17
RABEP2
SETD1A
NOD2
CASC16
PHB1P21
PMVK
KRTCAP2
SNCA
SNCA
VAMP4
NUCKS1
RAB29
ITPKB
HLA-DQA1
RIMS1
CCN6
LINC00326
KCNIP3
MAP4K4
TMEM163
STK39
SH3GL2
UBAP2
GXYLT1
ARHGAP27
LINC02210-CRHR1
MAPT-AS1
KANSL1
NSF
LZTS3
TMEM175
SEMA4A
SNCA
GBA1
NUCKS1
RAB29
GBF1
RNF141
HIP1R
LRRK2
LRRK2
GCH1
LINC02349
HEATR6
RIT2
DYRK1A
MCCC1
BST1
SCARB2
SNCA
TMEM175
CCN6
RPL3
SNCA
SNCA
LRRK2
KANSL1
MTCO3P1
LINC02210-CRHR1
TMEM175
SETD1A
RERE
PFDN1P2
SYT10
LINC02349
LACTB
MED13
SMAD4
LINC02527
RAB25
RN7SL474P
LINC01127
STK39
RNA5SP144
BICD1-AS1
FAM47E-STBD1
SNCA
LINC02400
ZNF608
HLA-DQA1
GABRG3
PRRG4
NKAIN2
FANCF
RNU6-161P
CDH13
GABRG2
ZNF474
RNU6-121P
NXPE2
CRISPLD1
SLC28A3
RNU7-137P
GUCY1A2
PARD3
LINC02114
SNX13
GPR32
MTND5P40
ZNF474
SCARB2
FAM47E-STBD1
FCGR2A
EIF3KP1
TXNDC15
RSL24D1P1
RABGEF1P1
RN7SL474P
SMAD4
SLC25A44
SNCA
ZNF608
SLC44A4
FGD4
LINC02400
LRRK2
RPL13AP21
FBRSL1
MBNL2
GPR65
RORA
CD19
HMGN2P18
METTL13
RAB29
HLA-DRB1
RNU4-66P
LINC02527
HMGB1P13
RN7SL813P
RNA5SP443
DDRGK1
SLC25A44
RAB29
RORA
LINC02527
PDGFB
MUC19
HLA-DQB1

## Sheet: Table S3
Table S3.miRNAs associated genetic variations implicated in the pathology of PD
microRNA	Disease ID	Description	p-value	FDR	Genes	Count
hsa-miR-20a-5p	DOID:10873	Kuhnt-Junius degeneration	0.000274759	0.0170272	PDGFB/RORA	2
hsa-miR-20a-5p	DOID:2021	placenta cancer	0.000490178	0.0170272	PDGFB/RORA	2
hsa-miR-20a-5p	DOID:3594	choriocarcinoma	0.000490178	0.0170272	PDGFB/RORA	2
hsa-miR-17-5p	DOID:10873	Kuhnt-Junius degeneration	0.00053647	0.0385367	PDGFB/RORA	2
hsa-miR-20a-5p	DOID:47	prostate disease	0.000766184	0.0199611	SMAD4/PDGFB	2
hsa-miR-17-5p	DOID:2021	placenta cancer	0.000955041	0.0385367	PDGFB/RORA	2
hsa-miR-17-5p	DOID:3594	choriocarcinoma	0.000955041	0.0385367	PDGFB/RORA	2
hsa-miR-17-5p	DOID:47	prostate disease	0.00148962	0.0450807	SMAD4/PDGFB	2
hsa-miR-20a-5p	DOID:2007	degeneration of macula and posterior pole	0.00222128	0.0394025	PDGFB/RORA	2
hsa-miR-20a-5p	DOID:14330	Parkinson's disease	0.00264674	0.0394025	DNM1L/GAK/AAK1	3
hsa-miR-20a-5p	DOID:201	connective tissue cancer	0.00264674	0.0394025	SMAD4/GAK/PDGFB	3
hsa-miR-20a-5p	DOID:0050890	synucleinopathy	0.00303016	0.0394719	DNM1L/GAK/AAK1	3
hsa-miR-20a-5p	DOID:4448	macular degeneration	0.00383046	0.0443527	PDGFB/RORA	2
hsa-miR-17-5p	DOID:2007	degeneration of macula and posterior pole	0.00428619	0.0942367	PDGFB/RORA	2
hsa-miR-20a-5p	DOID:0060100	musculoskeletal system cancer	0.00438378	0.0456836	SMAD4/GAK/PDGFB	3
hsa-miR-17-5p	DOID:14330	Parkinson's disease	0.007162	0.0942367	DNM1L/GAK/AAK1	3
hsa-miR-17-5p	DOID:201	connective tissue cancer	0.007162	0.0942367	SMAD4/PDGFB/GAK	3
hsa-miR-17-5p	DOID:4448	macular degeneration	0.00734859	0.0942367	PDGFB/RORA	2
hsa-miR-16-5p	DOID:0050632	oculocutaneous albinism	0.00773429	0.184265	NSF	1
hsa-miR-20a-5p	DOID:1270	hereditary hemorrhagic telangiectasia	0.00773429	0.0581515	SMAD4	1
hsa-miR-20a-5p	DOID:2696	Leydig cell tumor	0.00773429	0.0581515	PDGFB	1
hsa-miR-17-5p	DOID:0050890	synucleinopathy	0.00816547	0.0942367	DNM1L/GAK/AAK1	3
hsa-miR-20a-5p	DOID:10154	small intestine cancer	0.00850483	0.0581515	SMAD4	1
hsa-miR-20a-5p	DOID:3493	signet ring cell adenocarcinoma	0.00850483	0.0581515	SMAD4	1
hsa-miR-20a-5p	DOID:3507	dermatofibrosarcoma protuberans	0.00850483	0.0581515	PDGFB	1
hsa-miR-20a-5p	DOID:3770	pulmonary fibrosis	0.00951784	0.0581515	SMAD4/DNM1L	2
hsa-miR-20a-5p	DOID:0050543	Charcot-Marie-Tooth disease intermediate type	0.0100443	0.0581515	GBF1	1
hsa-miR-20a-5p	DOID:0050787	juvenile polyposis syndrome	0.0100443	0.0581515	SMAD4	1
hsa-miR-17-5p	DOID:1270	hereditary hemorrhagic telangiectasia	0.0106207	0.0942367	SMAD4	1
hsa-miR-17-5p	DOID:2696	Leydig cell tumor	0.0106207	0.0942367	PDGFB	1
hsa-miR-20a-5p	DOID:11294	arteriovenous malformation	0.0108133	0.0593085	PDGFB	1
hsa-miR-20a-5p	DOID:6432	pulmonary hypertension	0.0114535	0.0596785	SMAD4/PDGFB	2
hsa-miR-17-5p	DOID:0060100	musculoskeletal system cancer	0.0116664	0.0942367	SMAD4/PDGFB/GAK	3
hsa-miR-17-5p	DOID:10154	small intestine cancer	0.0116772	0.0942367	SMAD4	1
hsa-miR-17-5p	DOID:3493	signet ring cell adenocarcinoma	0.0116772	0.0942367	SMAD4	1
hsa-miR-17-5p	DOID:3507	dermatofibrosarcoma protuberans	0.0116772	0.0942367	PDGFB	1
hsa-miR-20a-5p	DOID:3883	Lynch syndrome	0.0123497	0.0610901	SMAD4	1
hsa-miR-20a-5p	DOID:3347	osteosarcoma	0.0130114	0.0610901	SMAD4/GAK	2
hsa-miR-17-5p	DOID:0050543	Charcot-Marie-Tooth disease intermediate type	0.0137869	0.098173	GBF1	1
hsa-miR-17-5p	DOID:0050787	juvenile polyposis syndrome	0.0137869	0.098173	SMAD4	1
hsa-miR-20a-5p	DOID:14654	prostatitis	0.0146503	0.0610901	SMAD4	1
hsa-miR-20a-5p	DOID:5723	optic atrophy	0.0146503	0.0610901	DNM1L	1
hsa-miR-17-5p	DOID:11294	arteriovenous malformation	0.0148402	0.0998028	PDGFB	1
hsa-miR-20a-5p	DOID:3082	interstitial lung disease	0.0153418	0.0610901	SMAD4/DNM1L	2
hsa-miR-20a-5p	DOID:0080007	bone deterioration disease	0.0154162	0.0610901	PDGFB	1
hsa-miR-17-5p	DOID:3883	Lynch syndrome	0.0169439	0.10568	SMAD4	1
hsa-miR-20a-5p	DOID:0050127	sinusitis	0.0169463	0.0610901	PDGFB	1
hsa-miR-20a-5p	DOID:1352	paranasal sinus disease	0.0169463	0.0610901	PDGFB	1
hsa-miR-20a-5p	DOID:0050860	colorectal adenoma	0.0177106	0.0610901	SMAD4	1
hsa-miR-20a-5p	DOID:0080639	bone sarcoma	0.017842	0.0610901	SMAD4/GAK	2
hsa-miR-17-5p	DOID:3770	pulmonary fibrosis	0.0180014	0.10568	SMAD4/DNM1L	2
hsa-miR-20a-5p	DOID:3369	Ewing sarcoma	0.0184743	0.0610901	PDGFB	1
hsa-miR-20a-5p	DOID:12347	osteogenesis imperfecta	0.0192376	0.0610901	SMAD4	1
hsa-miR-20a-5p	DOID:184	bone cancer	0.0193452	0.0610901	SMAD4/GAK	2
hsa-miR-17-5p	DOID:14654	prostatitis	0.0200916	0.10568	SMAD4	1
hsa-miR-17-5p	DOID:5723	optic atrophy	0.0200916	0.10568	DNM1L	1
hsa-miR-20a-5p	DOID:192	sex cord-gonadal stromal tumor	0.0207625	0.0636374	PDGFB	1
hsa-miR-17-5p	DOID:0080007	bone deterioration disease	0.0211388	0.10568	PDGFB	1
hsa-miR-17-5p	DOID:6432	pulmonary hypertension	0.0215793	0.10568	SMAD4/PDGFB	2
hsa-miR-16-5p	DOID:3151	skin squamous cell carcinoma	0.0222853	0.184265	PTPRD	1
hsa-miR-17-5p	DOID:0050127	sinusitis	0.0232302	0.10568	PDGFB	1
hsa-miR-17-5p	DOID:1352	paranasal sinus disease	0.0232302	0.10568	PDGFB	1
hsa-miR-20a-5p	DOID:8466	retinal degeneration	0.0236109	0.0682235	PDGFB/RORA	2
hsa-miR-20a-5p	DOID:9799	eye degenerative disease	0.0238897	0.0682235	PDGFB/RORA	2
hsa-miR-17-5p	DOID:0050860	colorectal adenoma	0.0242744	0.10568	SMAD4	1
hsa-miR-20a-5p	DOID:48	male reproductive system disease	0.0243105	0.0682235	SMAD4/PDGFB	2
hsa-miR-17-5p	DOID:3347	osteosarcoma	0.0244441	0.10568	SMAD4/GAK	2
hsa-miR-17-5p	DOID:3369	Ewing sarcoma	0.0253175	0.105681	PDGFB	1
hsa-miR-20a-5p	DOID:0080547	non-alcoholic steatohepatitis	0.0253248	0.0682235	SMAD4	1
hsa-miR-20a-5p	DOID:11132	prostatic hypertrophy	0.0260834	0.0682235	PDGFB	1
hsa-miR-17-5p	DOID:12347	osteogenesis imperfecta	0.0263597	0.106364	SMAD4	1
hsa-miR-20a-5p	DOID:3355	fibrosarcoma	0.0268415	0.0682235	PDGFB	1
hsa-miR-20a-5p	DOID:8634	prostate carcinoma in situ	0.0268415	0.0682235	SMAD4	1
hsa-miR-20a-5p	DOID:0080010	bone structure disease	0.027599	0.0684787	PDGFB	1
hsa-miR-20a-5p	DOID:1272	telangiectasis	0.028356	0.0687208	SMAD4	1
hsa-miR-17-5p	DOID:192	sex cord-gonadal stromal tumor	0.0284409	0.108594	PDGFB	1
hsa-miR-17-5p	DOID:3082	interstitial lung disease	0.0287065	0.108594	SMAD4/DNM1L	2
hsa-miR-20a-5p	DOID:4467	clear cell renal cell carcinoma	0.0291125	0.0688069	PDGFB	1
hsa-miR-20a-5p	DOID:1936	atherosclerosis	0.0302177	0.0688069	PDGFB/RORA	2
hsa-miR-20a-5p	DOID:2348	arteriosclerotic cardiovascular disease	0.0303723	0.0688069	PDGFB/RORA	2
hsa-miR-16-5p	DOID:5157	benign pleural mesothelioma	0.031379	0.184265	CADM1	1
hsa-miR-17-5p	DOID:0080639	bone sarcoma	0.0332509	0.116992	SMAD4/GAK	2
hsa-miR-20a-5p	DOID:255	hemangioma	0.0343937	0.0762593	PDGFB	1
hsa-miR-17-5p	DOID:0080547	non-alcoholic steatohepatitis	0.0346604	0.116992	SMAD4	1
hsa-miR-17-5p	DOID:11132	prostatic hypertrophy	0.0356934	0.116992	PDGFB	1
hsa-miR-16-5p	DOID:8991	cervix uteri carcinoma in situ	0.035898	0.184265	CADM1	1
hsa-miR-16-5p	DOID:9108	uterus carcinoma in situ	0.035898	0.184265	CADM1	1
hsa-miR-20a-5p	DOID:13207	proliferative diabetic retinopathy	0.035898	0.0779364	PDGFB	1
hsa-miR-17-5p	DOID:184	bone cancer	0.0359698	0.116992	SMAD4/GAK	2
hsa-miR-16-5p	DOID:5158	pleural cancer	0.0366493	0.184265	CADM1	1
hsa-miR-16-5p	DOID:7474	malignant pleural mesothelioma	0.0366493	0.184265	CADM1	1
hsa-miR-20a-5p	DOID:0060091	cardiovascular organ benign neoplasm	0.0366493	0.0779438	PDGFB	1
hsa-miR-17-5p	DOID:3355	fibrosarcoma	0.0367255	0.116992	PDGFB	1
hsa-miR-17-5p	DOID:8634	prostate carcinoma in situ	0.0367255	0.116992	SMAD4	1
hsa-miR-17-5p	DOID:0080010	bone structure disease	0.0377565	0.117193	PDGFB	1
hsa-miR-20a-5p	DOID:2349	arteriosclerosis	0.0378347	0.0788555	PDGFB/RORA	2
hsa-miR-17-5p	DOID:1272	telangiectasis	0.0387865	0.11738	SMAD4	1
hsa-miR-20a-5p	DOID:4440	seminoma	0.0389004	0.0794599	SMAD4	1
hsa-miR-17-5p	DOID:4467	clear cell renal cell carcinoma	0.0398156	0.117556	PDGFB	1
hsa-miR-20a-5p	DOID:780	placenta disease	0.0403985	0.0794599	PDGFB	1
hsa-miR-20a-5p	DOID:0060085	organ system benign neoplasm	0.0404122	0.0794599	SMAD4/PDGFB	2
hsa-miR-20a-5p	DOID:3602	toxic encephalopathy	0.0418946	0.0807952	PDGFB	1
hsa-miR-20a-5p	DOID:1891	optic nerve disease	0.0426419	0.0807952	DNM1L	1
hsa-miR-17-5p	DOID:8466	retinal degeneration	0.0436341	0.123485	PDGFB/RORA	2
hsa-miR-17-5p	DOID:9799	eye degenerative disease	0.0441325	0.123485	PDGFB/RORA	2
hsa-miR-20a-5p	DOID:5199	ureteral obstruction	0.0441349	0.0821308	PDGFB	1
hsa-miR-17-5p	DOID:48	male reproductive system disease	0.0448842	0.123485	SMAD4/PDGFB	2
hsa-miR-17-5p	DOID:255	hemangioma	0.0469908	0.126408	PDGFB	1
hsa-miR-20a-5p	DOID:4971	myelofibrosis	0.0471149	0.0846465	PDGFB	1
hsa-miR-20a-5p	DOID:4928	intrahepatic cholangiocarcinoma	0.0486018	0.0846465	SMAD4	1
hsa-miR-20a-5p	DOID:4450	renal cell carcinoma	0.0487358	0.0846465	SMAD4/PDGFB	2
hsa-miR-20a-5p	DOID:870	neuropathy	0.0487358	0.0846465	GBF1/DNM1L	2
hsa-miR-17-5p	DOID:13207	proliferative diabetic retinopathy	0.0490319	0.128911	PDGFB	1
hsa-miR-17-5p	DOID:0060091	cardiovascular organ benign neoplasm	0.050051	0.128911	PDGFB	1
hsa-miR-20a-5p	DOID:4610	intestinal benign neoplasm	0.0500867	0.0855665	SMAD4	1
hsa-miR-20a-5p	DOID:1091	tooth disease	0.0515695	0.0865282	DNM1L	1
hsa-miR-20a-5p	DOID:5200	urinary tract obstruction	0.0523102	0.0865282	PDGFB	1
hsa-miR-17-5p	DOID:4440	seminoma	0.0531022	0.132067	SMAD4	1
hsa-miR-16-5p	DOID:0060307	autosomal dominant intellectual developmental disorder	0.05379	0.184265	MED13	1
hsa-miR-17-5p	DOID:780	placenta disease	0.0551314	0.132067	PDGFB	1
hsa-miR-17-5p	DOID:1936	atherosclerosis	0.0553675	0.132067	PDGFB/RORA	2
hsa-miR-17-5p	DOID:2348	arteriosclerotic cardiovascular disease	0.0556402	0.132067	PDGFB/RORA	2
hsa-miR-17-5p	DOID:3602	toxic encephalopathy	0.0571567	0.132856	PDGFB	1
hsa-miR-20a-5p	DOID:3587	pancreatic ductal carcinoma	0.0574808	0.0935953	SMAD4	1
hsa-miR-17-5p	DOID:1891	optic nerve disease	0.0581678	0.132856	DNM1L	1
hsa-miR-20a-5p	DOID:8552	chronic myeloid leukemia	0.0589535	0.0945166	SMAD4	1
hsa-miR-16-5p	DOID:3451	skin carcinoma	0.0596891	0.184265	PTPRD	1
hsa-miR-17-5p	DOID:5199	ureteral obstruction	0.0601871	0.134922	PDGFB	1
hsa-miR-20a-5p	DOID:10871	age related macular degeneration	0.0604243	0.0951463	RORA	1
hsa-miR-16-5p	DOID:0050621	respiratory system benign neoplasm	0.061893	0.184265	CADM1	1
hsa-miR-20a-5p	DOID:0080600	COVID-19	0.061893	0.0951463	PDGFB	1
hsa-miR-17-5p	DOID:1059	intellectual disability	0.0623331	0.137192	MED13/KANSL1	2
hsa-miR-20a-5p	DOID:345	uterine disease	0.0626266	0.0951463	PDGFB	1
hsa-miR-16-5p	DOID:3565	meningioma	0.0633597	0.184265	CADM1	1
hsa-miR-20a-5p	DOID:3565	meningioma	0.0633597	0.0951463	PDGFB	1
hsa-miR-20a-5p	DOID:2671	transitional cell carcinoma	0.0640923	0.0951463	SMAD4	1
hsa-miR-17-5p	DOID:4971	myelofibrosis	0.064214	0.138808	PDGFB	1
hsa-miR-20a-5p	DOID:3007	breast ductal carcinoma	0.0648244	0.0951463	SMAD4	1
hsa-miR-16-5p	DOID:14227	azoospermia	0.065556	0.184265	PTPRD	1
hsa-miR-17-5p	DOID:4928	intrahepatic cholangiocarcinoma	0.0662215	0.140637	SMAD4	1
hsa-miR-17-5p	DOID:4610	intestinal benign neoplasm	0.0682251	0.140684	SMAD4	1
hsa-miR-17-5p	DOID:2349	arteriosclerosis	0.0687087	0.140684	PDGFB/RORA	2
hsa-miR-20a-5p	DOID:3744	cervical squamous cell carcinoma	0.0699352	0.101222	SMAD4	1
hsa-miR-17-5p	DOID:1091	tooth disease	0.0702249	0.140684	DNM1L	1
hsa-miR-17-5p	DOID:5200	urinary tract obstruction	0.0712232	0.140684	PDGFB	1
hsa-miR-20a-5p	DOID:10595	Charcot-Marie-Tooth disease	0.0713909	0.101913	GBF1	1
hsa-miR-17-5p	DOID:0060085	organ system benign neoplasm	0.0731813	0.140684	SMAD4/PDGFB	2
hsa-miR-17-5p	DOID:0060307	autosomal dominant intellectual developmental disorder	0.0732171	0.140684	MED13	1
hsa-miR-20a-5p	DOID:0080199	colorectal carcinoma	0.0735707	0.103606	SMAD4	1
hsa-miR-16-5p	DOID:3328	temporal lobe epilepsy	0.0742963	0.184265	NSF	1
hsa-miR-17-5p	DOID:3587	pancreatic ductal carcinoma	0.0781847	0.146005	SMAD4	1
hsa-miR-17-5p	DOID:8552	chronic myeloid leukemia	0.080165	0.146005	SMAD4	1
hsa-miR-17-5p	DOID:10871	age related macular degeneration	0.0821414	0.146005	RORA	1
hsa-miR-16-5p	DOID:0112202	developmental and epileptic encephalopathy	0.082965	0.184265	NSF	1
hsa-miR-17-5p	DOID:0080600	COVID-19	0.084114	0.146005	PDGFB	1
hsa-miR-17-5p	DOID:345	uterine disease	0.0850988	0.146005	PDGFB	1
hsa-miR-16-5p	DOID:2234	focal epilepsy	0.085121	0.184265	NSF	1
hsa-miR-20a-5p	DOID:341	peripheral vascular disease	0.085121	0.116752	SMAD4	1
hsa-miR-17-5p	DOID:3565	meningioma	0.0860826	0.146005	PDGFB	1
hsa-miR-20a-5p	DOID:520	aortic disease	0.0865559	0.116752	SMAD4	1
hsa-miR-17-5p	DOID:2671	transitional cell carcinoma	0.0870655	0.146005	SMAD4	1
hsa-miR-17-5p	DOID:4450	renal cell carcinoma	0.0874909	0.146005	SMAD4/PDGFB	2
hsa-miR-17-5p	DOID:870	neuropathy	0.0874909	0.146005	GBF1/DNM1L	2
hsa-miR-16-5p	DOID:8469	influenza	0.0879889	0.184265	KPNA1	1
hsa-miR-17-5p	DOID:3007	breast ductal carcinoma	0.0880475	0.146005	SMAD4	1
hsa-miR-20a-5p	DOID:3717	gastric adenocarcinoma	0.0887046	0.116752	SMAD4	1
hsa-miR-20a-5p	DOID:0080208	non-alcoholic fatty liver disease	0.0894198	0.116752	SMAD4	1
hsa-miR-20a-5p	DOID:127	leiomyoma	0.0894198	0.116752	PDGFB	1
hsa-miR-20a-5p	DOID:5656	cranial nerve disease	0.0901346	0.116752	DNM1L	1
hsa-miR-20a-5p	DOID:3498	pancreatic ductal adenocarcinoma	0.0908488	0.116752	SMAD4	1
hsa-miR-20a-5p	DOID:2256	osteochondrodysplasia	0.0922758	0.116752	SMAD4	1
hsa-miR-20a-5p	DOID:0050624	gastrointestinal system benign neoplasm	0.0929886	0.116752	SMAD4	1
hsa-miR-17-5p	DOID:3744	cervical squamous cell carcinoma	0.0948942	0.155232	SMAD4	1
hsa-miR-20a-5p	DOID:3068	glioblastoma	0.0965452	0.119774	PDGFB	1
hsa-miR-17-5p	DOID:10595	Charcot-Marie-Tooth disease	0.0968418	0.156306	GBF1	1
hsa-miR-16-5p	DOID:11832	visual epilepsy	0.0986732	0.184265	SLC38A1	1
hsa-miR-20a-5p	DOID:11832	visual epilepsy	0.0986732	0.120974	PDGFB	1
hsa-miR-17-5p	DOID:0080199	colorectal carcinoma	0.0997561	0.158891	SMAD4	1
hsa-miR-20a-5p	DOID:2871	endometrial carcinoma	0.100797	0.122141	SMAD4	1
hsa-miR-16-5p	DOID:0060122	integumentary system cancer	0.102916	0.184265	PTPRD	1
hsa-miR-16-5p	DOID:4159	skin cancer	0.102916	0.184265	PTPRD	1
hsa-miR-16-5p	DOID:8719	in situ carcinoma	0.103622	0.184265	CADM1	1
hsa-miR-20a-5p	DOID:2893	cervix carcinoma	0.103622	0.12243	SMAD4	1
hsa-miR-20a-5p	DOID:8719	in situ carcinoma	0.103622	0.12243	SMAD4	1
hsa-miR-16-5p	DOID:12858	Huntington's disease	0.105031	0.184265	KPNA1	1
hsa-miR-20a-5p	DOID:12858	Huntington's disease	0.105031	0.12243	DNM1L	1
hsa-miR-20a-5p	DOID:0080599	Coronavirus infectious disease	0.105735	0.12243	PDGFB	1
hsa-miR-20a-5p	DOID:299	adenocarcinoma	0.108546	0.124304	SMAD4	1
hsa-miR-20a-5p	DOID:440	neuromuscular disease	0.11065	0.125335	GBF1	1
hsa-miR-17-5p	DOID:341	peripheral vascular disease	0.115155	0.178876	SMAD4	1
hsa-miR-20a-5p	DOID:8947	diabetic retinopathy	0.116237	0.130249	PDGFB	1
hsa-miR-17-5p	DOID:520	aortic disease	0.117063	0.178876	SMAD4	1
hsa-miR-20a-5p	DOID:13580	cholestasis	0.118325	0.131177	PDGFB	1
hsa-miR-17-5p	DOID:3717	gastric adenocarcinoma	0.119918	0.178876	SMAD4	1
hsa-miR-17-5p	DOID:0080208	non-alcoholic fatty liver disease	0.120868	0.178876	SMAD4	1
hsa-miR-17-5p	DOID:127	leiomyoma	0.120868	0.178876	PDGFB	1
hsa-miR-20a-5p	DOID:2462	retinal vascular disease	0.121794	0.133078	PDGFB	1
hsa-miR-17-5p	DOID:5656	cranial nerve disease	0.121816	0.178876	DNM1L	1
hsa-miR-17-5p	DOID:3498	pancreatic ductal adenocarcinoma	0.122764	0.178876	SMAD4	1
hsa-miR-20a-5p	DOID:2825	nose disease	0.123179	0.133078	PDGFB	1
hsa-miR-16-5p	DOID:0060071	pre-malignant neoplasm	0.12387	0.207438	CADM1	1
hsa-miR-20a-5p	DOID:0060071	pre-malignant neoplasm	0.12387	0.133078	SMAD4	1
hsa-miR-17-5p	DOID:2256	osteochondrodysplasia	0.124657	0.178876	SMAD4	1
hsa-miR-17-5p	DOID:0050624	gastrointestinal system benign neoplasm	0.125602	0.178876	SMAD4	1
hsa-miR-20a-5p	DOID:3069	malignant astrocytoma	0.129385	0.137584	PDGFB	1
hsa-miR-17-5p	DOID:3068	glioblastoma	0.130314	0.183429	PDGFB	1
hsa-miR-16-5p	DOID:0050701	electroclinical syndrome	0.130759	0.209454	NSF	1
hsa-miR-17-5p	DOID:11832	visual epilepsy	0.13313	0.185238	PDGFB	1
hsa-miR-20a-5p	DOID:4989	pancreatitis	0.134869	0.13999	PDGFB	1
hsa-miR-17-5p	DOID:2871	endometrial carcinoma	0.135938	0.186995	SMAD4	1
hsa-miR-20a-5p	DOID:4362	cervical cancer	0.136236	0.13999	SMAD4	1
hsa-miR-16-5p	DOID:3620	central nervous system cancer	0.138963	0.21332	CADM1	1
hsa-miR-20a-5p	DOID:3620	central nervous system cancer	0.138963	0.13999	PDGFB	1
hsa-miR-17-5p	DOID:2893	cervix carcinoma	0.139668	0.187443	SMAD4	1
hsa-miR-17-5p	DOID:8719	in situ carcinoma	0.139668	0.187443	SMAD4	1
hsa-miR-17-5p	DOID:12858	Huntington's disease	0.141528	0.187443	DNM1L	1
hsa-miR-20a-5p	DOID:4138	bile duct disease	0.141682	0.13999	PDGFB	1
hsa-miR-20a-5p	DOID:26	pancreas disease	0.142361	0.13999	PDGFB	1
hsa-miR-17-5p	DOID:0080599	Coronavirus infectious disease	0.142456	0.187443	PDGFB	1
hsa-miR-20a-5p	DOID:9741	biliary tract disease	0.143039	0.13999	PDGFB	1
hsa-miR-20a-5p	DOID:4896	bile duct adenocarcinoma	0.143717	0.13999	SMAD4	1
hsa-miR-20a-5p	DOID:4947	cholangiocarcinoma	0.143717	0.13999	SMAD4	1
hsa-miR-16-5p	DOID:4074	pancreatic adenocarcinoma	0.145748	0.214786	CADM1	1
hsa-miR-20a-5p	DOID:4074	pancreatic adenocarcinoma	0.145748	0.13999	SMAD4	1
hsa-miR-17-5p	DOID:299	adenocarcinoma	0.146161	0.19025	SMAD4	1
hsa-miR-20a-5p	DOID:5517	stomach carcinoma	0.146424	0.13999	SMAD4	1
hsa-miR-20a-5p	DOID:974	upper respiratory tract disease	0.146424	0.13999	PDGFB	1
hsa-miR-20a-5p	DOID:1115	sarcoma	0.148448	0.14063	PDGFB	1
hsa-miR-17-5p	DOID:440	neuromuscular disease	0.148931	0.191792	GBF1	1
hsa-miR-20a-5p	DOID:4897	bile duct carcinoma	0.150469	0.14063	SMAD4	1
hsa-miR-20a-5p	DOID:4606	bile duct cancer	0.151142	0.14063	SMAD4	1
hsa-miR-20a-5p	DOID:784	chronic kidney disease	0.153828	0.141183	DNM1L	1
hsa-miR-20a-5p	DOID:1380	endometrial cancer	0.154498	0.141183	SMAD4	1
hsa-miR-17-5p	DOID:8947	diabetic retinopathy	0.156275	0.199132	PDGFB	1
hsa-miR-20a-5p	DOID:1520	colon carcinoma	0.157174	0.141183	SMAD4	1
hsa-miR-20a-5p	DOID:363	uterine cancer	0.157842	0.141183	SMAD4	1
hsa-miR-16-5p	DOID:12849	autistic disorder	0.15851	0.219927	CADM1	1
hsa-miR-20a-5p	DOID:3454	brain infarction	0.15851	0.141183	PDGFB	1
hsa-miR-17-5p	DOID:13580	cholestasis	0.159015	0.200512	PDGFB	1
hsa-miR-16-5p	DOID:12336	male infertility	0.161175	0.219927	PTPRD	1
hsa-miR-17-5p	DOID:2462	retinal vascular disease	0.163562	0.20332	PDGFB	1
hsa-miR-17-5p	DOID:2825	nose disease	0.165375	0.20332	PDGFB	1
hsa-miR-17-5p	DOID:0060071	pre-malignant neoplasm	0.16628	0.20332	SMAD4	1
hsa-miR-20a-5p	DOID:1040	chronic lymphocytic leukemia	0.166484	0.143196	PDGFB	1
hsa-miR-20a-5p	DOID:9452	fatty liver disease	0.166484	0.143196	SMAD4	1
hsa-miR-20a-5p	DOID:12930	dilated cardiomyopathy	0.168467	0.143196	DNM1L	1
hsa-miR-20a-5p	DOID:1575	rheumatic disease	0.170446	0.143196	PDGFB	1
hsa-miR-20a-5p	DOID:418	systemic scleroderma	0.170446	0.143196	PDGFB	1
hsa-miR-20a-5p	DOID:419	scleroderma	0.170446	0.143196	PDGFB	1
hsa-miR-20a-5p	DOID:0080006	bone development disease	0.171105	0.143196	SMAD4	1
hsa-miR-20a-5p	DOID:2921	glomerulonephritis	0.171763	0.143196	PDGFB	1
hsa-miR-17-5p	DOID:3069	malignant astrocytoma	0.173489	0.210013	PDGFB	1
hsa-miR-20a-5p	DOID:11054	urinary bladder cancer	0.175704	0.144712	SMAD4	1
hsa-miR-20a-5p	DOID:1781	thyroid gland cancer	0.176359	0.144712	SMAD4	1
hsa-miR-17-5p	DOID:4989	pancreatitis	0.18064	0.21337	PDGFB	1
hsa-miR-17-5p	DOID:4362	cervical cancer	0.182419	0.21337	SMAD4	1
hsa-miR-17-5p	DOID:3620	central nervous system cancer	0.185967	0.21337	PDGFB	1
hsa-miR-20a-5p	DOID:0050589	inflammatory bowel disease	0.186131	0.151538	PDGFB	1
hsa-miR-16-5p	DOID:3910	lung adenocarcinoma	0.186779	0.245762	CADM1	1
hsa-miR-20a-5p	DOID:403	mouth disease	0.18872	0.152454	DNM1L	1
hsa-miR-17-5p	DOID:4138	bile duct disease	0.189501	0.21337	PDGFB	1
hsa-miR-17-5p	DOID:26	pancreas disease	0.190382	0.21337	PDGFB	1
hsa-miR-20a-5p	DOID:4607	biliary tract cancer	0.190657	0.152834	SMAD4	1
hsa-miR-17-5p	DOID:9741	biliary tract disease	0.191262	0.21337	PDGFB	1
hsa-miR-17-5p	DOID:4896	bile duct adenocarcinoma	0.192142	0.21337	SMAD4	1
hsa-miR-17-5p	DOID:4947	cholangiocarcinoma	0.192142	0.21337	SMAD4	1
hsa-miR-17-5p	DOID:4074	pancreatic adenocarcinoma	0.194775	0.21337	SMAD4	1
hsa-miR-17-5p	DOID:5517	stomach carcinoma	0.195651	0.21337	SMAD4	1
hsa-miR-17-5p	DOID:974	upper respiratory tract disease	0.195651	0.21337	PDGFB	1
hsa-miR-17-5p	DOID:1115	sarcoma	0.198274	0.214241	PDGFB	1
hsa-miR-17-5p	DOID:4897	bile duct carcinoma	0.200889	0.214241	SMAD4	1
hsa-miR-20a-5p	DOID:8692	myeloid leukemia	0.200918	0.15983	SMAD4	1
hsa-miR-17-5p	DOID:4606	bile duct cancer	0.201759	0.214241	SMAD4	1
hsa-miR-17-5p	DOID:784	chronic kidney disease	0.20523	0.214916	DNM1L	1
hsa-miR-17-5p	DOID:1380	endometrial cancer	0.206096	0.214916	SMAD4	1
hsa-miR-17-5p	DOID:1520	colon carcinoma	0.20955	0.214916	SMAD4	1
hsa-miR-17-5p	DOID:363	uterine cancer	0.210412	0.214916	SMAD4	1
hsa-miR-17-5p	DOID:3454	brain infarction	0.211272	0.214916	PDGFB	1
hsa-miR-20a-5p	DOID:3083	chronic obstructive pulmonary disease	0.212955	0.165358	SMAD4	1
hsa-miR-20a-5p	DOID:2320	obstructive lung disease	0.213585	0.165358	SMAD4	1
hsa-miR-20a-5p	DOID:9455	lipid storage disease	0.213585	0.165358	SMAD4	1
hsa-miR-20a-5p	DOID:10952	nephritis	0.214213	0.165358	PDGFB	1
hsa-miR-17-5p	DOID:1040	chronic lymphocytic leukemia	0.221532	0.217614	PDGFB	1
hsa-miR-17-5p	DOID:9452	fatty liver disease	0.221532	0.217614	SMAD4	1
hsa-miR-16-5p	DOID:4905	pancreatic carcinoma	0.222346	0.262456	CADM1	1
hsa-miR-20a-5p	DOID:4905	pancreatic carcinoma	0.222346	0.170374	SMAD4	1
hsa-miR-16-5p	DOID:0060041	autism spectrum disorder	0.223591	0.262456	CADM1	1
hsa-miR-17-5p	DOID:12930	dilated cardiomyopathy	0.224078	0.217614	DNM1L	1
hsa-miR-16-5p	DOID:48	male reproductive system disease	0.225455	0.262456	PTPRD	1
hsa-miR-17-5p	DOID:1575	rheumatic disease	0.226617	0.217614	PDGFB	1
hsa-miR-17-5p	DOID:418	systemic scleroderma	0.226617	0.217614	PDGFB	1
hsa-miR-17-5p	DOID:419	scleroderma	0.226617	0.217614	PDGFB	1
hsa-miR-17-5p	DOID:0080006	bone development disease	0.227461	0.217614	SMAD4	1
hsa-miR-17-5p	DOID:2921	glomerulonephritis	0.228305	0.217614	PDGFB	1
hsa-miR-20a-5p	DOID:2841	asthma	0.231023	0.175509	PDGFB	1
hsa-miR-16-5p	DOID:0060040	pervasive developmental disorder	0.231639	0.262456	CADM1	1
hsa-miR-17-5p	DOID:11054	urinary bladder cancer	0.233349	0.219759	SMAD4	1
hsa-miR-20a-5p	DOID:6713	cerebrovascular disease	0.233486	0.175509	PDGFB	1
hsa-miR-20a-5p	DOID:5679	retinal disease	0.234101	0.175509	PDGFB	1
hsa-miR-17-5p	DOID:1781	thyroid gland cancer	0.234187	0.219759	SMAD4	1
hsa-miR-20a-5p	DOID:1176	bronchial disease	0.23778	0.175847	PDGFB	1
hsa-miR-20a-5p	DOID:3211	lysosomal storage disease	0.239003	0.175847	SMAD4	1
hsa-miR-20a-5p	DOID:3070	high grade glioma	0.239614	0.175847	PDGFB	1
hsa-miR-20a-5p	DOID:4766	embryoma	0.242662	0.176491	SMAD4	1
hsa-miR-20a-5p	DOID:5082	liver cirrhosis	0.243878	0.176491	PDGFB	1
hsa-miR-17-5p	DOID:0050589	inflammatory bowel disease	0.246654	0.229678	PDGFB	1
hsa-miR-20a-5p	DOID:1074	kidney failure	0.247516	0.177888	DNM1L	1
hsa-miR-17-5p	DOID:403	mouth disease	0.249948	0.230968	DNM1L	1
hsa-miR-17-5p	DOID:4607	biliary tract cancer	0.252409	0.231476	SMAD4	1
hsa-miR-20a-5p	DOID:0060036	intrinsic cardiomyopathy	0.254147	0.180169	DNM1L	1
hsa-miR-20a-5p	DOID:0070004	myeloid neoplasm	0.254147	0.180169	PDGFB	1
hsa-miR-20a-5p	DOID:688	embryonal cancer	0.25834	0.181903	SMAD4	1
hsa-miR-16-5p	DOID:2621	autonomic nervous system neoplasm	0.263106	0.262456	CADM1	1
hsa-miR-16-5p	DOID:769	neuroblastoma	0.263106	0.262456	CADM1	1
hsa-miR-16-5p	DOID:1059	intellectual disability	0.264886	0.262456	MED13	1
hsa-miR-17-5p	DOID:8692	myeloid leukemia	0.265413	0.241571	SMAD4	1
hsa-miR-16-5p	DOID:14330	Parkinson's disease	0.266663	0.262456	NSF	1
hsa-miR-16-5p	DOID:201	connective tissue cancer	0.266663	0.262456	CADM1	1
hsa-miR-20a-5p	DOID:4960	bone marrow cancer	0.271971	0.189764	PDGFB	1
hsa-miR-20a-5p	DOID:219	colon cancer	0.273146	0.189764	SMAD4	1
hsa-miR-16-5p	DOID:1192	peripheral nervous system neoplasm	0.27666	0.262456	CADM1	1
hsa-miR-16-5p	DOID:0050890	synucleinopathy	0.277829	0.262456	NSF	1
hsa-miR-17-5p	DOID:3083	chronic obstructive pulmonary disease	0.280588	0.249323	SMAD4	1
hsa-miR-20a-5p	DOID:10534	stomach cancer	0.280742	0.192874	SMAD4	1
hsa-miR-20a-5p	DOID:5295	intestinal disease	0.281324	0.192874	PDGFB	1
hsa-miR-17-5p	DOID:2320	obstructive lung disease	0.281378	0.249323	SMAD4	1
hsa-miR-17-5p	DOID:9455	lipid storage disease	0.281378	0.249323	SMAD4	1
hsa-miR-17-5p	DOID:10952	nephritis	0.282168	0.249323	PDGFB	1
hsa-miR-20a-5p	DOID:229	female reproductive system disease	0.283645	0.193195	PDGFB	1
hsa-miR-16-5p	DOID:0060085	organ system benign neoplasm	0.286538	0.263917	CADM1	1
hsa-miR-17-5p	DOID:4905	pancreatic carcinoma	0.292366	0.256461	SMAD4	1
hsa-miR-20a-5p	DOID:2994	germ cell cancer	0.294012	0.198441	SMAD4	1
hsa-miR-20a-5p	DOID:2394	ovarian cancer	0.295156	0.198441	SMAD4	1
hsa-miR-20a-5p	DOID:5844	myocardial infarction	0.301984	0.200821	SMAD4	1
hsa-miR-20a-5p	DOID:0050700	cardiomyopathy	0.30255	0.200821	DNM1L	1
hsa-miR-17-5p	DOID:2841	asthma	0.3032	0.263597	PDGFB	1
hsa-miR-17-5p	DOID:6713	cerebrovascular disease	0.306268	0.263597	PDGFB	1
hsa-miR-17-5p	DOID:5679	retinal disease	0.307033	0.263597	PDGFB	1
hsa-miR-16-5p	DOID:0060100	musculoskeletal system cancer	0.310438	0.278956	CADM1	1
hsa-miR-17-5p	DOID:1176	bronchial disease	0.311607	0.263864	PDGFB	1
hsa-miR-17-5p	DOID:3211	lysosomal storage disease	0.313126	0.263864	SMAD4	1
hsa-miR-17-5p	DOID:3070	high grade glioma	0.313884	0.263864	PDGFB	1
hsa-miR-20a-5p	DOID:0060084	cell type benign neoplasm	0.317136	0.20917	PDGFB	1
hsa-miR-17-5p	DOID:4766	embryoma	0.317663	0.264632	SMAD4	1
hsa-miR-17-5p	DOID:5082	liver cirrhosis	0.31917	0.264632	PDGFB	1
hsa-miR-17-5p	DOID:1074	kidney failure	0.323671	0.266539	DNM1L	1
hsa-miR-16-5p	DOID:3459	breast carcinoma	0.324328	0.284499	CADM1	1
hsa-miR-20a-5p	DOID:3459	breast carcinoma	0.324328	0.212569	SMAD4	1
hsa-miR-17-5p	DOID:0060036	intrinsic cardiomyopathy	0.331852	0.269608	DNM1L	1
hsa-miR-17-5p	DOID:0070004	myeloid neoplasm	0.331852	0.269608	PDGFB	1
hsa-miR-17-5p	DOID:688	embryonal cancer	0.337012	0.271975	SMAD4	1
hsa-miR-17-5p	DOID:4960	bone marrow cancer	0.353711	0.282837	PDGFB	1
hsa-miR-17-5p	DOID:219	colon cancer	0.355145	0.282837	SMAD4	1
hsa-miR-17-5p	DOID:10534	stomach cancer	0.364395	0.28699	SMAD4	1
hsa-miR-17-5p	DOID:5295	intestinal disease	0.365102	0.28699	PDGFB	1
hsa-miR-17-5p	DOID:229	female reproductive system disease	0.367921	0.28734	PDGFB	1
hsa-miR-17-5p	DOID:2994	germ cell cancer	0.380466	0.294416	SMAD4	1
hsa-miR-17-5p	DOID:2394	ovarian cancer	0.381845	0.294416	SMAD4	1
hsa-miR-17-5p	DOID:5844	myocardial infarction	0.390066	0.29749	SMAD4	1
hsa-miR-17-5p	DOID:0050700	cardiomyopathy	0.390746	0.29749	DNM1L	1
hsa-miR-17-5p	DOID:0060084	cell type benign neoplasm	0.408199	0.308835	PDGFB	1
hsa-miR-17-5p	DOID:3459	breast carcinoma	0.416754	0.313349	SMAD4	1
